# Supplementary material for: The PtrC2H2.2‐6‐PtrCYP86A7/A8 Module Regulates Poplar Drought Tolerance Through Mediating Cutin and Wax Biosynthesis Pathways
Source: Plant Biotechnol J. 2025 Oct 24;24(3):1428–45. doi: 10.1111/pbi.70419 (PMC12946459; doi:10.1111/pbi.70419)
Supplement: Supplementary file 2 — Table S1: DEGs in the PtrC2H2.2‐6 overexpression poplar vs. WT group. Table S2: PlantTFDB predicted downstream target genes of PtrC2H2.2‐6. Table S3: Predicted downstream target genes in DEGs and their functional annotation. Table S4: Genes involved in cutin, suberin and wax biosynthesis. Table S5: All RT‐qPCR primer sequences used. Table S6: Expression of PtrC2H2.2 and its interacting proteins under drought stress in poplar. Table S7: KEGG enrichment analysis statistic table. Table S8: Summary of GC–MS data. [file PBI-24-1428-s001.xlsx]

## Sheet: Table S1
Table S1. DEGs in the PtrC2H2.2-6 overexpression poplar vs WT group
Gene_id	Gene description	Log2FC(PtrC2H2.2-6/WT)	Pvalue	Regulate	Best blast Populus trichocarpa	Best blast Arabidopsis thaliana
Pop_A09G026571	PREDICTED: long chain acyl-CoA synthetase 2 isoform X1 [Populus euphratica]	-1.19877	0.000212056	down	Potri.009G109900	AT1G49430
Pop_G09G077207	PREDICTED: long chain acyl-CoA synthetase 2 isoform X1 [Populus euphratica]	-1.14381	0.000299777	down	Potri.009G109900	AT1G49430
Pop_G15G034092	hypothetical protein POPTR_0015s14120g [Populus trichocarpa]	-6.36448	0.000134336	down	Potri.015G133700	AT1G68530
Pop_G18G080189	hypothetical protein POPTR_0018s10830g [Populus trichocarpa]	-1.28795	0.000422592	down	Potri.018G099400	AT5G57800
Pop_A01G003816	kelch repeat-containing F-box family protein [Populus trichocarpa]	3.73214	0.000634524	up	Potri.001G178300	AT1G80440
Pop_A01G003817	hypothetical protein POPTR_0001s16810g [Populus trichocarpa]	3.53626	2.63194e-05	up	Potri.001G168000	AT2G05940
Pop_A01G003818	PREDICTED: cytochrome P450 71A1-like isoform X2 [Populus euphratica]	4.44637	6.86369e-06	up	Potri.001G167900	AT5G07990
Pop_A01G003823	hypothetical protein POPTR_001G167300v3 [Populus trichocarpa]	1.0989	0.00146743	up	Potri.001G167300	AT3G14067
Pop_A01G003826	PREDICTED: uncharacterized protein LOC105133436 [Populus euphratica]	1.29697	0.00108406	up	Potri.001G166900	AT1G72510
Pop_A01G003862	hypothetical protein POPTR_0001s16370g [Populus trichocarpa]	2.23818	0.00100184	up	Potri.001G163400	AT1G53903
Pop_A01G003948	acyl-CoA oxidase family protein [Populus trichocarpa]	1.59922	0.000683678	up	Potri.001G155500	AT4G16760
Pop_A01G004104	hypothetical protein POPTR_001G176100v3 [Populus trichocarpa]	3.20618	1.42161e-05	up	Potri.001G176100	AT1G52800
Pop_A01G004117	unknown [Populus trichocarpa x Populus deltoides]	1.26487	0.000288777	up	Potri.001G141500	AT4G17900
Pop_A01G004121	PREDICTED: transcription factor bHLH71-like isoform X2 [Populus euphratica]	-2.23828	0.00161087	down	Potri.001G141100	AT5G46690
Pop_A01G004146	PREDICTED: uncharacterized protein LOC105121533 [Populus euphratica]	-1.70404	7.29022e-05	down	Potri.001G138300	AT2G35470
Pop_A01G004193	hypothetical protein POPTR_001G176100v3 [Populus trichocarpa]	3.15728	0.000878894	up	Potri.001G176100	AT1G52800
Pop_A01G004228	hypothetical protein POPTR_0001s01370g [Populus trichocarpa]	1.12059	0.00192652	up	Potri.001G131300	AT5G45410
Pop_A01G004293	oxidoreductase family protein [Populus trichocarpa]	2.46773	0.0007244	up	Potri.001G176000	AT1G52790
Pop_A01G005880	hypothetical protein POPTR_T131500v3 [Populus trichocarpa]	1.11916	7.96635e-05	up	Potri.T131500	AT2G14580
Pop_A01G005892	hypothetical protein POPTR_0001s28490g [Populus trichocarpa]	-1.85998	2.2172e-07	down	Potri.001G278300	AT5G58600
Pop_A01G010181	sinapyl alcohol dehydrogenase [Populus tomentosa]	-1.47171	1.74337e-05	down	Potri.001G307200	AT4G39330
Pop_A01G010350	hypothetical protein POPTR_001G318500v3 [Populus trichocarpa]	2.36914	0.000888771	up	Potri.001G318500	AT2G32830
Pop_A01G010405	PREDICTED: uncharacterized protein LOC105137724 [Populus euphratica]	6.43235	0.000364531	up	Potri.017G053200	AT5G64230
Pop_A01G010416	phosphate-responsive family protein [Populus trichocarpa]	3.02452	0.00139955	up	Potri.001G311700	AT5G64260
Pop_A01G015477	hypothetical protein POPTR_0001s38320g [Populus trichocarpa]	-1.56661	5.87887e-05	down	Potri.001G374200	AT3G58120
Pop_A01G015570	unknown [Populus trichocarpa x Populus deltoides]	1.19868	0.000711024	up	Potri.001G364000	AT3G13110
Pop_A01G015601	hypothetical protein POPTR_0001s39630g [Populus trichocarpa]	5.42906	0.000275178	up	Potri.001G387900	0
Pop_A01G015615	hypothetical protein POPTR_0001s38980g [Populus trichocarpa]	-3.00822	0.000590741	down	Potri.001G380800	AT1G78530
Pop_A01G015643	dioxygenase family protein [Populus trichocarpa]	2.15936	4.31263e-07	up	Potri.001G378400	AT1G78440
Pop_A01G015650	hypothetical protein POPTR_001G377900v3 [Populus trichocarpa]	-1.05098	0.000852577	down	Potri.001G377900	AT1G78430
Pop_A01G024388	hypothetical protein POPTR_001G388900v3 [Populus trichocarpa]	2.84871	0.00174144	up	Potri.001G388900	0
Pop_A01G024390	hypothetical protein POPTR_001G387900v3 [Populus trichocarpa]	2.15547	3.14179e-06	up	Potri.001G387900	0
Pop_A01G024856	hypothetical protein POPTR_001G441400v3 [Populus trichocarpa]	2.95872	3.13442e-09	up	Potri.001G441400	AT4G21390
Pop_A01G024867	hypothetical protein POPTR_0001s43080g [Populus trichocarpa]	-1.68346	5.01759e-07	down	Potri.001G440300	AT5G44530
Pop_A01G024906	hypothetical protein POPTR_0001s42770g [Populus trichocarpa]	-1.0806	0.00045457	down	Potri.001G431400	AT1G78380
Pop_A01G024922	hypothetical protein POPTR_001G430000v3 [Populus trichocarpa]	-1.15776	0.000113226	down	Potri.001G430000	AT2G38130
Pop_A01G025082	hypothetical protein POPTR_001G450200v3 [Populus trichocarpa]	-1.35281	0.000726584	down	Potri.001G450200	AT1G32930
Pop_A01G025091	hypothetical protein [Populus tomentosa]	1.81012	1.17686e-06	up	Potri.001G449500	AT1G32900
Pop_A01G027329	PREDICTED: polyadenylate-binding protein 4-like isoform X1 [Populus euphratica]	-1.04148	0.00139054	down	Potri.001G191500	AT3G16380
Pop_A01G029519	peroxidase, partial [Populus alba]	-2.1888	0.000400172	down	Potri.001G011000	AT3G49120
Pop_A01G029520	peroxidase, partial [Populus alba]	1.95594	0.00015029	up	Potri.001G011000	AT3G49120
Pop_A01G029544	hypothetical protein POPTR_001G008700v3 [Populus trichocarpa]	1.10836	0.000663852	up	Potri.001G008700	AT3G32940
Pop_A01G029566	amino acid permease family protein [Populus tomentosa]	1.19871	0.000489553	up	Potri.001G007300	AT3G13620
Pop_A01G029649	PREDICTED: uncharacterized protein LOC105134941 [Populus euphratica]	1.44606	3.33072e-06	up	Potri.001G017000	AT4G12070
Pop_A01G029650	PREDICTED: histone H3-like centromeric protein CSE4 [Oryza sativa Japonica Group]	-1.88443	0.000454361	down	Potri.001G016900	AT5G65360
Pop_A01G029652	PREDICTED: histone H3-like centromeric protein CSE4 [Oryza sativa Japonica Group]	-1.10588	0.000174934	down	Potri.001G016900	AT5G65360
Pop_A01G029665	ETHYLENE-INSENSITIVE3-like 3 family protein [Populus trichocarpa]	1.82571	0.000810832	up	Potri.001G015900	AT1G73730
Pop_A01G029668	hypothetical protein POPTR_001G015500v3 [Populus trichocarpa]	4.20974	0.00181864	up	Potri.001G015500	AT3G45140
Pop_A01G029677	hypothetical protein POPTR_001G015500v3 [Populus trichocarpa]	4.54028	2.70943e-06	up	Potri.001G015500	AT3G45140
Pop_A01G054466	cysteine protease inhibitor family protein [Populus trichocarpa]	3.41305	0.000251173	up	Potri.001G225800	AT3G12490
Pop_A01G054550	hypothetical protein POPTR_001G219300v3 [Populus trichocarpa]	2.76781	0.00194108	up	Potri.001G219300	AT5G21105
Pop_A01G054592	PREDICTED: protein FAF-like, chloroplastic [Populus euphratica]	1.55167	0.000969951	up	Potri.001G216000	AT5G22090
Pop_A01G054614	hypothetical protein POPTR_001G213200v3 [Populus trichocarpa]	2.58107	2.63058e-05	up	Potri.001G213200	AT5G22860
Pop_A01G054820	hypothetical protein POPTR_001G227000v3 [Populus trichocarpa]	-1.09565	3.78278e-06	down	Potri.001G227000	AT2G44500
Pop_A01G056868	hypothetical protein POPTR_0001s24740g [Populus trichocarpa]	2.50964	4.55979e-08	up	Potri.001G240600	AT1G03230
Pop_A01G056872	expansin protein [Populus tomentosa]	-1.73121	9.8269e-10	down	Potri.001G240900	AT2G39700
Pop_A01G056881	PREDICTED: scarecrow-like protein 34 [Populus euphratica]	1.17434	0.00178705	up	Potri.001G241800	AT1G07530
Pop_A01G056924	-	-1.13748	0.00169082	down	Potri.001G245700	AT2G29400
Pop_A01G057030	PREDICTED: glucan endo-1,3-beta-glucosidase-like [Populus euphratica]	3.23978	0.00116202	up	Potri.001G255100	AT4G16260
Pop_A01G058830	hypothetical protein POPTR_001G358200v3 [Populus trichocarpa]	-1.4417	0.000526813	down	Potri.001G358200	AT5G07220
Pop_A01G058836	hypothetical protein POPTR_001G358600v3 [Populus trichocarpa]	2.34659	3.74638e-05	up	Potri.001G358600	AT1G30320
Pop_A01G059051	PREDICTED: gibberellin-regulated protein 14 [Ricinus communis]	-4.2423	9.24538e-06	down	Potri.001G350600	AT5G14920
Pop_A01G059637	PREDICTED: thaumatin-like protein [Populus euphratica]	4.93363	0.000232099	up	Potri.001G107800	AT4G11650
Pop_A01G059660	PREDICTED: oxalate--CoA ligase-like [Populus euphratica]	1.18504	0.00107776	up	Potri.001G105900	AT3G48990
Pop_A01G059674	hypothetical protein POPTR_0001s09330g [Populus trichocarpa]	-1.92141	1.38896e-05	down	Potri.001G104600	AT5G12250
Pop_A01G059706	hypothetical protein POPTR_0001s09640g [Populus trichocarpa]	-1.51824	3.79781e-07	down	Potri.001G101600	AT1G75060
Pop_A01G059730	hypothetical protein POPTR_001G100000v3 [Populus trichocarpa]	-1.00411	0.000243824	down	Potri.001G100000	AT4G23500
Pop_A01G059785	leucine-rich repeat transmembrane protein kinase [Populus trichocarpa]	-1.12772	0.00012868	down	Potri.001G095200	AT4G23740
Pop_A01G059802	hypothetical protein POPTR_001G093100v3 [Populus trichocarpa]	1.7447	8.22588e-09	up	Potri.001G093100	0
Pop_A01G059817	endo-glucanase 2 family protein 17 [Populus tomentosa]	-1.69312	0.000421437	down	Potri.001G092200	AT1G64390
Pop_A01G059853	hypothetical protein [Populus tomentosa]	1.48907	0.000721051	up	Potri.001G088800	AT5G42050
Pop_A01G059952	PREDICTED: armadillo repeat-containing kinesin-like protein 3 isoform X1 [Populus euphratica]	-1.20162	2.40689e-05	down	Potri.001G115100	AT1G12430
Pop_A01G059965	hypothetical protein POPTR_0001s08320g [Populus trichocarpa]	1.48627	0.000170295	up	Potri.001G113900	AT2G45550
Pop_A01G067177	kinase MMK4 family protein [Populus trichocarpa]	1.92456	0.000148894	up	Potri.001G271700	AT3G45640
Pop_A01G074711	xyloglucan endotransglycosylase/hydrolase 27 [Populus tomentosa]	-1.13586	0.00119197	down	Potri.001G071000	AT5G13870
Pop_A01G074731	hypothetical protein POPTR_001G073100v3 [Populus trichocarpa]	-2.68923	2.56079e-09	down	Potri.001G073100	AT1G30820
Pop_A01G074757	PREDICTED: vacuolar-sorting receptor 6-like [Populus euphratica]	1.96573	0.000340276	up	Potri.001G075600	AT1G30900
Pop_A01G074763	hypothetical protein POPTR_0001s12160g [Populus trichocarpa]	-1.11226	4.02518e-07	down	Potri.001G076300	0
Pop_A01G074765	unknown [Populus trichocarpa x Populus deltoides]	1.41849	7.02463e-05	up	Potri.001G076500	AT5G49880
Pop_A01G074836	hypothetical protein POPTR_001G061700v3 [Populus trichocarpa]	5.94678	4.30718e-05	up	Potri.001G061700	AT1G71830
Pop_A01G074854	hypothetical protein POPTR_001G066200v3 [Populus trichocarpa]	1.09105	0.000544707	up	Potri.001G066200	AT5G62000
Pop_A01G074855	calmodulin-binding family protein [Populus trichocarpa]	1.20305	0.000106593	up	Potri.001G057800	AT5G64220
Pop_A01G074897	hypothetical protein POPTR_0001s12700g [Populus trichocarpa]	-1.65198	0.000334814	down	Potri.001G070500	AT1G44900
Pop_A01G075048	hypothetical protein POPTR_001G414000v3 [Populus trichocarpa]	-2.44857	4.81679e-05	down	Potri.001G414000	AT4G27300
Pop_A01G075794	hypothetical protein POPTR_001G003100v3 [Populus trichocarpa]	3.21471	2.3718e-07	up	Potri.001G003100	AT5G36110
Pop_A01G079763	hypothetical protein POPTR_001G034100v3 [Populus trichocarpa]	1.25363	0.00053026	up	Potri.001G034100	AT2G03220
Pop_A01G079809	hypothetical protein POPTR_0001s06090g [Populus trichocarpa]	1.59944	3.12839e-05	up	Potri.001G023500	AT1G50420
Pop_A01G079815	hypothetical protein POPTR_0001s06150g [Populus trichocarpa]	1.38827	0.000156	up	Potri.001G024100	AT3G54570
Pop_A01G079856	hypothetical protein POPTR_0001s06590g [Populus trichocarpa]	-1.43499	0.000545797	down	Potri.001G028500	AT3G06730
Pop_A01G079890	PREDICTED: glycine-rich cell wall structural protein-like, partial [Populus euphratica]	-1.25374	0.000175873	down	0	0
Pop_A01G079918	3-ketoacyl-coA thiolase [Populus davidiana]	1.00675	1.54837e-05	up	Potri.002G093700	0
Pop_A01G079974	GPI-anchored protein precursor [Populus trichocarpa]	-1.44343	7.84975e-07	down	Potri.001G056200	AT1G27950
Pop_A01G081827	PREDICTED: uncharacterized protein LOC105136277 [Populus euphratica]	-2.01544	6.75967e-05	down	Potri.001G470800	AT5G56120
Pop_A01G081880	hypothetical protein POPTR_001G466200v3 [Populus trichocarpa]	4.21528	0.00184497	up	Potri.001G466200	AT2G45600
Pop_A02G004901	PREDICTED: cytochrome P450 83B1-like [Populus euphratica]	1.76422	0.000570309	up	Potri.002G025500	AT4G31500
Pop_A02G004971	hypothetical protein POPTR_0002s02160g [Populus trichocarpa]	1.75563	7.98646e-08	up	Potri.002G020100	0
Pop_A02G004998	cinnamyl alcohol dehydrogenase 3 [Populus tomentosa]	3.95009	0.000207812	up	Potri.002G018300	AT4G39330
Pop_A02G005007	hypothetical protein POPTR_0002s01900g [Populus trichocarpa]	2.64203	2.28737e-05	up	Potri.002G017500	AT1G20225
Pop_A02G005046	hypothetical protein POPTR_002G014300v3 [Populus trichocarpa]	2.16112	2.10772e-05	up	Potri.002G014300	AT1G76130
Pop_A02G005051	hypothetical protein POPTR_002G014000v3 [Populus trichocarpa]	3.63876	3.82525e-05	up	Potri.002G014000	AT1G76140
Pop_A02G005053	multi-copper oxidase type 1 family protein [Populus trichocarpa]	-1.69422	2.59228e-06	down	Potri.002G013700	AT1G76160
Pop_A02G005094	hypothetical protein POPTR_002G010700v3 [Populus trichocarpa]	2.73019	0.00148601	up	Potri.002G010700	AT3G26040
Pop_A02G005525	hypothetical protein POPTR_0002s06090g [Populus trichocarpa]	-2.24812	0.00149872	down	Potri.002G060100	AT3G58850
Pop_A02G012107	hypothetical protein POPTR_002G144900v3 [Populus trichocarpa]	3.62933	1.38293e-06	up	Potri.002G144900	AT3G60670
Pop_A02G012141	PREDICTED: transducin beta-like protein 2 [Populus euphratica]	1.02487	0.000302203	up	0	0
Pop_A02G012351	hypothetical protein POPTR_002G168900v3 [Populus trichocarpa]	-2.54366	0.000147939	down	Potri.002G168900	AT5G53200
Pop_A02G012412	PREDICTED: NAD-dependent protein deacetylase HST1-like [Populus euphratica]	1.51804	1.00851e-07	up	Potri.002G175300	AT2G46640
Pop_A02G012448	hypothetical protein POPTR_0002s17930g [Populus trichocarpa]	-1.28575	0.000313897	down	Potri.002G178500	AT4G00820
Pop_A02G012463	hypothetical protein POPTR_002G180300v3 [Populus trichocarpa]	-1.48399	0.00114755	down	Potri.002G180300	AT2G46810
Pop_A02G012582	-	-1.59168	3.64837e-05	down	Potri.002G192600	AT4G01950
Pop_A02G012630	PREDICTED: BRCT domain-containing protein At4g02110-like isoform X1 [Populus euphratica]	-2.1504	7.03783e-05	down	Potri.002G197400	AT4G02110
Pop_A02G012681	sucrose synthase [Populus tomentosa]	1.70132	1.40174e-06	up	Potri.002G202300	AT4G02280
Pop_A02G023802	hypothetical protein POPTR_0166s00200g [Populus trichocarpa]	1.15099	0.00166245	up	Potri.002G234100	AT1G60710
Pop_A02G023817	hypothetical protein POPTR_0002s23410g [Populus trichocarpa]	-3.95865	8.82501e-05	down	Potri.002G233000	AT1G05835
Pop_A02G023857	hypothetical protein POPTR_0012s06360g, partial [Populus trichocarpa]	-1.37518	0.00187018	down	Potri.002G229500	AT1G05190
Pop_A02G023885	hypothetical protein POPTR_0002s21400g [Populus trichocarpa]	-1.37165	0.00147641	down	Potri.002G227600	AT1G76160
Pop_A02G024045	hypothetical protein POPTR_0002s23990g [Populus trichocarpa]	-1.34193	6.31503e-05	down	Potri.002G238800	AT3G07010
Pop_A02G026908	hypothetical protein POPTR_002G003600v3 [Populus trichocarpa]	-3.87103	0.00147396	down	Potri.002G003600	AT1G20920
Pop_A02G031310	PREDICTED: 3-ketoacyl-CoA thiolase 2, peroxisomal-like [Populus euphratica]	1.84298	0.00034732	up	Potri.002G216400	AT2G33150
Pop_A02G032945	GDSL-motif lipase/hydrolase family protein [Populus trichocarpa]	-2.2373	2.4544e-06	down	Potri.002G253400	AT1G52820
Pop_A02G032957	glycine-rich family protein [Populus trichocarpa]	-3.42721	0.00130687	down	Potri.002G252200	AT4G29020
Pop_A02G032983	-	-1.10222	0.000267452	down	Potri.002G249900	AT4G12970
Pop_A02G033055	hypothetical protein POPTR_0002s25950g [Populus trichocarpa]	-1.82344	4.57537e-05	down	Potri.002G257700	AT1G04040
Pop_A02G033088	PREDICTED: uncharacterized protein LOC105125662 [Populus euphratica]	1.32614	0.00034966	up	Potri.002G254800	AT3G04300
Pop_A02G065489	-	1.29664	0.000344432	up	Potri.002G049600	AT1G03080
Pop_A02G065534	hypothetical protein POPTR_002G050000v3 [Populus trichocarpa]	-2.32025	3.47907e-06	down	Potri.002G050000	AT3G63240
Pop_A02G065549	extensin-3-like [Cucurbita pepo subsp. pepo]	-3.44816	0.000907551	down	Potri.002G070100	AT1G21310
Pop_A02G065661	hypothetical protein POPTR_0002s07960g [Populus trichocarpa]	1.8801	1.48593e-07	up	Potri.002G079400	AT1G77380
Pop_A02G065662	PREDICTED: amino acid permease 3-like [Populus euphratica]	2.73523	5.31591e-05	up	Potri.002G079700	AT1G77380
Pop_A02G066068	PREDICTED: zinc finger protein ZAT10 [Populus euphratica]	3.22821	1.3442e-22	up	Potri.002G119300	AT1G27730
Pop_A02G066143	hypothetical protein POPTR_0002s12770g [Populus trichocarpa]	-1.29534	2.955e-06	down	Potri.002G126100	AT3G19270
Pop_A02G066199	allene oxide synthase family protein [Populus trichocarpa]	1.67891	4.82468e-05	up	Potri.002G130700	AT5G42650
Pop_A02G066291	senescence-associated family protein [Populus trichocarpa]	1.35735	3.99548e-11	up	Potri.002G140300	AT5G47060
Pop_A02G066356	PREDICTED: branched-chain-amino-acid aminotransferase 2, chloroplastic-like isoform X1 [Populus euphratica]	2.81957	7.72524e-07	up	Potri.002G113600	AT1G10070
Pop_A02G066377	PREDICTED: uncharacterized protein LOC105120534 isoform X2 [Populus euphratica]	1.42075	0.00163912	up	Potri.002G115600	0
Pop_A02G086818	glutathione-conjugate transporter family protein [Populus trichocarpa]	1.14336	0.000717992	up	Potri.002G205500	AT2G47800
Pop_A02G088546	senescence-associated family protein [Populus trichocarpa]	1.33604	0.00100878	up	Potri.002G092900	AT1G22160
Pop_A02G088605	hypothetical protein POPTR_0002s09830g [Populus trichocarpa]	-1.43049	5.64934e-07	down	Potri.002G098100	AT1G78260
Pop_A02G088609	phosphate-responsive family protein [Populus trichocarpa]	-1.21111	0.000182806	down	Potri.002G098600	AT4G08950
Pop_A02G088613	hypothetical protein OsI_11871 [Oryza sativa Indica Group]	1.61038	0.000211661	up	Potri.002G018300	AT4G39330
Pop_A02G088617	hypothetical protein POPTR_0002s09980g [Populus trichocarpa]	3.98101	6.94289e-07	up	Potri.002G099600	AT1G28220
Pop_A02G088642	PREDICTED: uncharacterized protein LOC105120397 [Populus euphratica]	1.70559	0.00137735	up	Potri.002G101500	AT2G14095
Pop_A02G088649	PREDICTED: protein TRANSPARENT TESTA 12-like [Populus euphratica]	1.73527	0.00106986	up	Potri.002G102100	AT5G65380
Pop_A02G088687	LysM-domain GPI-anchored protein 1 precursor [Populus trichocarpa]	-1.39345	0.00187908	down	Potri.002G084800	AT1G21880
Pop_A02G088733	hypothetical protein POPTR_0002s08920g [Populus trichocarpa]	1.01518	0.00077423	up	Potri.002G088500	AT1G24620
Pop_A02G088747	hypothetical protein POPTR_002G089800v3 [Populus trichocarpa]	1.65738	0.00172751	up	Potri.002G089800	AT1G77810
Pop_A03G014610	hypothetical protein POPTR_0003s21440g [Populus trichocarpa]	-1.79893	0.000579388	down	Potri.003G216500	AT1G55230
Pop_A03G014872	PREDICTED: 3-oxo-Delta(4,5)-steroid 5-beta-reductase-like [Populus euphratica]	1.48768	0.00142079	up	Potri.003G134500	AT4G24220
Pop_A03G014922	PREDICTED: endoglucanase 1-like isoform X1 [Populus euphratica]	-2.84665	0.00124141	down	Potri.003G147600	AT1G02800
Pop_A03G014931	hypothetical protein POPTR_003G142800v3 [Populus trichocarpa]	2.11349	0.000495602	up	Potri.003G142800	AT3G49290
Pop_A03G014937	hypothetical protein [Populus tomentosa]	1.29825	0.00096636	up	Potri.003G141900	AT5G42050
Pop_A03G014974	WRKY transcription factor 21 [(Populus tomentosa x Populus bolleana) x Populus tomentosa]	2.41569	0.000353995	up	Potri.003G138600	AT4G11070
Pop_A03G019764	hypothetical protein POPTR_0003s16620g [Populus trichocarpa]	-1.47439	1.59562e-05	down	Potri.003G167800	AT1G69040
Pop_A03G019783	cationic amino acid transporter 5 [Populus tremula x Populus alba]	1.45883	0.00156526	up	Potri.003G154600	AT2G34960
Pop_A03G019806	molybdenum cofactor sulfurase family protein [Populus trichocarpa]	1.54475	7.95608e-05	up	Potri.003G154900	AT1G70880
Pop_A03G019885	glutathione-disulfide reductase family protein [Populus trichocarpa]	1.15888	0.000517977	up	Potri.003G178200	AT3G24170
Pop_A03G019952	putative mediator of RNA polymerase II transcription subunit 37c [Zea mays]	1.01277	0.00157182	up	Potri.003G184000	AT3G12580
Pop_A03G020033	hypothetical protein POPTR_0003s18960g [Populus trichocarpa]	-2.85594	1.23323e-08	down	Potri.003G190300	AT5G07900
Pop_A03G020080	PREDICTED: uncharacterized protein LOC105123154 [Populus euphratica]	3.0578	0.000130169	up	Potri.003G194700	AT3G56710
Pop_A03G020127	CTP synthase family protein [Populus trichocarpa]	-1.45219	1.97039e-05	down	Potri.003G157900	AT1G30820
Pop_A03G035537	hypothetical protein POPTR_0003s12890g [Populus trichocarpa]	2.92181	1.37164e-05	up	Potri.003G128800	AT4G23420
Pop_A03G049370	hypothetical protein POPTR_1939s00200g [Populus trichocarpa]	3.5274	0.000108385	up	Potri.003G004800	AT5G07010
Pop_A03G049395	PREDICTED: probable receptor-like protein kinase At5g39020 isoform X6 [Populus euphratica]	4.92287	0.00159283	up	Potri.007G141100	0
Pop_A03G049744	PREDICTED: protein SRG1-like isoform X1 [Populus euphratica]	1.95185	3.30622e-07	up	Potri.003G030400	AT1G49390
Pop_A03G049781	hypothetical protein POPTR_0003s02950g [Populus trichocarpa]	1.14971	0.000471843	up	Potri.003G034700	AT3G21250
Pop_A03G049801	hypothetical protein POPTR_003G039000v3 [Populus trichocarpa]	-1.60499	9.58387e-05	down	Potri.003G039000	AT1G72970
Pop_A03G049905	hypothetical protein POPTR_0003s06050g [Populus trichocarpa]	1.32135	0.000519078	up	Potri.003G062000	AT1G27340
Pop_A03G049947	hypothetical protein POPTR_003G066400v3 [Populus trichocarpa]	4.61204	8.24389e-05	up	Potri.003G066400	AT5G07990
Pop_A03G050124	Expansin-related protein 1 precursor [Populus trichocarpa]	3.08456	0.000161209	up	Potri.003G083200	AT4G17030
Pop_A03G050160	hypothetical protein POPTR_0003s08480g [Populus trichocarpa]	-3.07546	8.19028e-05	down	Potri.003G086600	AT5G38610
Pop_A03G050261	calmodulin family protein [Populus trichocarpa]	2.52372	9.89232e-11	up	Potri.003G095700	AT1G32250
Pop_A03G050335	hypothetical protein POPTR_003G103900v3 [Populus trichocarpa]	2.01396	5.2292e-05	up	Potri.003G103900	AT1G32350
Pop_A03G050382	PXY [Populus tremula x Populus tremuloides]	-1.3783	0.000384107	down	Potri.003G107600	AT5G61480
Pop_A03G050451	hypothetical protein POPTR_003G113600v3 [Populus trichocarpa]	6.60731	4.18206e-05	up	Potri.003G113600	AT1G62760
Pop_A03G050494	hypothetical protein POPTR_003G117500v3 [Populus trichocarpa]	-1.16518	6.98373e-06	down	Potri.003G117500	AT1G12460
Pop_A03G055674	PREDICTED: histone H3-like centromeric protein CSE4 [Oryza sativa Japonica Group]	-1.91743	0.000574909	down	Potri.003G207700	AT5G65360
Pop_A03G055918	hypothetical protein POPTR_003G205800v3 [Populus trichocarpa]	1.06699	0.00172484	up	Potri.003G205800	AT3G20830
Pop_A03G055962	hypothetical protein POPTR_0003s22100g [Populus trichocarpa]	2.15548	0.00117514	up	Potri.003G210400	AT5G12890
Pop_A04G002590	transporter-related family protein [Populus trichocarpa]	1.42299	4.18925e-07	up	Potri.004G207100	AT4G35300
Pop_A04G002595	PREDICTED: protein EXORDIUM-like 5 [Populus euphratica]	-1.25689	0.000102854	down	Potri.004G206600	AT2G17230
Pop_A04G010827	hypothetical protein POPTR_0004s24220g [Populus trichocarpa]	1.17029	0.000173469	up	Potri.004G234100	AT4G19420
Pop_A04G010950	expansin protein [Populus tomentosa]	-3.17255	9.90922e-09	down	Potri.004G123200	AT1G69530
Pop_A04G018096	-	2.71141	0.00034744	up	Potri.004G038000	AT1G61110
Pop_A04G018161	PREDICTED: equilibrative nucleotide transporter 3-like [Nicotiana tabacum]	-1.06859	0.000343641	down	Potri.004G032500	AT4G05120
Pop_A04G018228	Brassica self-incompatibility locus family protein [Populus trichocarpa]	1.38252	0.000728659	up	Potri.004G028000	AT4G21380
Pop_A04G018283	xyloglucan:xyloglucosyl transferase family protein [Populus trichocarpa]	-1.52985	0.000177219	down	Potri.004G021000	AT1G11545
Pop_A04G018293	hypothetical protein POPTR_0004s01950g [Populus trichocarpa]	1.95751	1.70223e-06	up	Potri.004G020100	AT1G70880
Pop_A04G018295	hypothetical protein POPTR_0004s01940g [Populus trichocarpa]	2.15891	7.78227e-05	up	Potri.004G020000	0
Pop_A04G018299	hypothetical protein POPTR_0004s01860g [Populus trichocarpa]	-3.97193	0.000636775	down	Potri.004G019000	AT1G11600
Pop_A04G018403	WRKY transcription factor 28 [(Populus tomentosa x Populus bolleana) x Populus tomentosa]	2.66757	0.00130569	up	Potri.004G007500	AT1G62300
Pop_A04G018447	aminocyclopropane carboxylate oxidase family protein [Populus trichocarpa]	1.21218	2.7884e-05	up	Potri.004G003000	AT1G05010
Pop_A04G018476	PREDICTED: probable acyl-activating enzyme 6 [Populus euphratica]	1.87811	0.000689275	up	Potri.004G000300	AT5G16340
Pop_A04G019520	hypothetical protein POPTR_0004s15960g [Populus trichocarpa]	2.3419	0.000201138	up	Potri.004G152300	AT3G18830
Pop_A04G019539	hypothetical protein POPTR_0004s05380g [Populus trichocarpa]	5.17427	0.00104477	up	Potri.004G054600	AT4G18550
Pop_A04G019601	6a-hydroxymaackiain methyltransferase family protein-like 1 [Populus tomentosa]	3.80046	0.000896549	up	Potri.004G050500	AT4G35160
Pop_A04G019611	hypothetical protein POPTR_004G051500v3 [Populus trichocarpa]	3.15855	8.94906e-05	up	Potri.004G051500	AT5G28010
Pop_A04G026023	hypothetical protein POPTR_0004s05640g [Populus trichocarpa]	1.72685	0.00128686	up	Potri.004G057700	AT1G09850
Pop_A04G026034	PREDICTED: senescence-specific cysteine protease SAG12-like [Populus euphratica]	4.70796	0.00112294	up	Potri.004G056100	AT5G45890
Pop_A04G026298	hypothetical protein POPTR_004G100900v3 [Populus trichocarpa]	2.19336	0.00149434	up	Potri.004G100900	AT1G13340
Pop_A04G026334	PREDICTED: putative endo-1,3(4)-beta-glucanase 2 [Populus euphratica]	1.28774	0.000701223	up	Potri.004G105300	AT5G15870
Pop_A04G026345	PREDICTED: proline dehydrogenase 2, mitochondrial-like [Populus euphratica]	2.55195	0.00026642	up	Potri.004G106400	AT5G38710
Pop_A04G026468	PREDICTED: uncharacterized protein LOC105109711 [Populus euphratica]	1.58114	5.79894e-07	up	Potri.004G091100	AT1G23170
Pop_A04G026520	hypothetical protein POPTR_0004s09550g [Populus trichocarpa]	4.1961	5.23829e-06	up	Potri.004G096300	AT3G29670
Pop_A04G028301	PREDICTED: auxin-induced protein 10A5 [Populus euphratica]	-1.23427	0.00069793	down	Potri.004G164300	AT5G10990
Pop_A04G029376	Kunitz-type protease inhibitor KPI-D2.3 [Populus trichocarpa]	1.79589	0.000122315	up	Potri.004G067900	AT1G17860
Pop_A04G029377	PREDICTED: GEM-like protein 4 [Populus euphratica]	2.45893	1.09167e-08	up	Potri.004G068000	AT5G08350
Pop_A04G029381	hypothetical protein POPTR_004G068600v3 [Populus trichocarpa]	-1.05895	0.000637763	down	Potri.004G068600	0
Pop_A04G030644	PREDICTED: dehydration-responsive protein RD22-like [Populus euphratica]	7.7674	4.89067e-06	up	Potri.004G136600	AT5G25610
Pop_A04G030656	hypothetical protein POPTR_0004s14280g [Populus trichocarpa]	1.11222	0.000120321	up	Potri.004G135200	AT4G15093
Pop_A04G030854	hypothetical protein POPTR_0004s05920g [Populus trichocarpa]	2.35358	0.00102694	up	Potri.004G060900	AT1G29280
Pop_A04G036033	type IIIa membrane protein cp-wap13 [Populus trichocarpa]	1.51775	2.99181e-05	up	Potri.004G117800	AT5G15650
Pop_A04G059310	hypothetical protein POPTR_004G203400v3 [Populus trichocarpa]	1.59206	0.00046271	up	Potri.004G203400	AT1G08320
Pop_A04G059379	PREDICTED: non-specific lipid transfer protein GPI-anchored 2-like isoform X1 [Populus euphratica]	-1.63245	0.00138038	down	Potri.004G196000	AT3G43720
Pop_A04G059470	hypothetical protein POPTR_004G223300v3 [Populus trichocarpa]	-1.68237	3.09913e-05	down	Potri.004G223300	AT1G15380
Pop_A04G060274	hypothetical protein POPTR_0004s19900g [Populus trichocarpa]	-2.94959	0.00104193	down	0	0
Pop_A04G069772	hypothetical protein POPTR_004G192700v3 [Populus trichocarpa]	3.72826	0.000569726	up	Potri.004G192700	AT1G21270
Pop_A04G070638	hypothetical protein POPTR_0004s18610g [Populus trichocarpa]	1.03318	0.000860078	up	Potri.009G139600	AT4G38460
Pop_A04G070731	proline-rich family protein [Populus trichocarpa]	-2.62499	0.00112645	down	Potri.004G169200	AT2G16630
Pop_A04G070764	PREDICTED: thaumatin-like protein 1b isoform X2 [Populus euphratica]	-1.44487	0.00028224	down	Potri.004G173200	AT4G38660
Pop_A05G001751	hypothetical protein POPTR_005G218200v3 [Populus trichocarpa]	-1.34789	0.000682414	down	Potri.005G218200	AT5G43700
Pop_A05G001815	phosphate transporter 1 family protein [Populus trichocarpa]	2.45689	5.70467e-05	up	Potri.005G223500	AT2G38940
Pop_A05G001883	hypothetical protein POPTR_005G229500v3 [Populus trichocarpa]	1.66545	0.00187434	up	Potri.005G229500	AT5G42800
Pop_A05G001978	hypothetical protein POPTR_005G237800v3 [Populus trichocarpa]	-2.61013	7.03659e-05	down	Potri.005G237800	AT1G75690
Pop_A05G001979	PREDICTED: putative HVA22-like protein g [Populus euphratica]	-1.133	0.000424538	down	Potri.005G237900	AT5G42560
Pop_A05G002097	PREDICTED: 4-coumarate--CoA ligase-like 5 [Populus euphratica]	1.65609	5.98001e-05	up	Potri.005G248500	AT1G20510
Pop_A05G002118	patatin-related family protein [Populus trichocarpa]	-4.06171	0.000492123	down	Potri.005G210100	AT3G63200
Pop_A05G002138	hypothetical protein POPTR_0005s23240g [Populus trichocarpa]	-1.13833	0.000449929	down	Potri.005G210800	AT5G28150
Pop_A05G002178	PREDICTED: heat stress transcription factor A-6b-like isoform X2 [Populus euphratica]	-1.04751	8.15614e-05	down	Potri.005G214800	AT3G22830
Pop_A05G002181	zinc finger family protein [Populus trichocarpa]	1.59523	0.000157725	up	Potri.005G215100	AT1G03840
Pop_A05G011516	hypothetical protein POPTR_0005s09450g [Populus trichocarpa]	1.9166	0.000277277	up	Potri.005G091900	0
Pop_A05G011519	hypothetical protein POPTR_T177700v3 [Populus trichocarpa]	1.62762	0.00129246	up	Potri.T177700	0
Pop_A05G011521	PREDICTED: serine carboxypeptidase-like 34 [Populus euphratica]	-1.25634	0.00188485	down	Potri.005G091700	AT5G23210
Pop_A05G011558	hypothetical protein POPTR_005G088700v3 [Populus trichocarpa]	-2.55459	0.000103281	down	Potri.005G088700	AT5G08350
Pop_A05G016789	hypothetical protein POPTR_005G014300v3 [Populus trichocarpa]	3.52471	8.53393e-07	up	Potri.005G014300	AT1G09240
Pop_A05G016805	hypothetical protein POPTR_005G012100v3 [Populus trichocarpa]	1.70652	3.77361e-05	up	Potri.005G012100	AT1G58190
Pop_A05G016869	hypothetical protein POPTR_005G006500v3 [Populus trichocarpa]	-1.5863	0.00166014	down	Potri.005G006500	AT1G09390
Pop_A05G055905	hypothetical protein POPTR_0005s17720g [Populus trichocarpa]	4.6149	3.33938e-05	up	Potri.005G157800	AT5G65420
Pop_A05G055911	hypothetical protein POPTR_0005s17660g [Populus trichocarpa]	1.21766	0.00129687	up	Potri.005G158400	AT1G02070
Pop_A05G055956	PREDICTED: phospho-2-dehydro-3-deoxyheptonate aldolase 1, chloroplastic-like [Populus euphratica]	1.93926	1.40977e-05	up	Potri.005G162800	AT4G33510
Pop_A05G056017	PREDICTED: sulfate transporter 1.2-like [Populus euphratica]	1.5709	2.22367e-05	up	Potri.005G169300	AT1G22150
Pop_A05G056066	hypothetical protein POPTR_005G173500v3 [Populus trichocarpa]	-1.12776	0.00133622	down	Potri.005G173500	AT1G38131
Pop_A05G056077	PREDICTED: UPF0695 membrane protein C977.11/PB8B6.06c-like [Populus euphratica]	1.70213	8.48971e-05	up	Potri.005G174600	AT2G41705
Pop_A05G056100	PREDICTED: uncharacterized protein LOC105107227 [Populus euphratica]	-1.5975	0.00118142	down	Potri.005G177100	AT1G44760
Pop_A05G056119	PREDICTED: IAA-amino acid hydrolase ILR1-like 6 [Populus euphratica]	2.357	3.75517e-05	up	Potri.005G178900	AT1G44350
Pop_A05G056145	PREDICTED: amino acid permease 3-like [Populus euphratica]	2.12231	9.21563e-08	up	Potri.005G181600	AT1G77380
Pop_A05G056245	hypothetical protein CCACVL1_12336 [Corchorus capsularis]	5.20497	0.00105688	up	Potri.005G190100	AT1G76930
Pop_A05G056252	hypothetical protein POPTR_0005s21310g [Populus trichocarpa]	3.64563	0.000394701	up	Potri.005G190800	AT1G76800
Pop_A05G056320	hypothetical protein POPTR_0005s21970g, partial [Populus trichocarpa]	1.50951	0.000686735	up	Potri.005G197800	AT1G71710
Pop_A05G057049	unknown [Populus trichocarpa x Populus deltoides]	1.37451	0.000696383	up	Potri.005G259000	AT1G21000
Pop_A05G057131	hypothetical protein POPTR_0005s27340g [Populus trichocarpa]	-2.16532	0.000597558	down	Potri.005G252000	AT1G20650
Pop_A05G071629	PREDICTED: lipase-like PAD4 [Populus euphratica]	1.8071	0.0017626	up	Potri.005G068700	AT3G52430
Pop_A05G071635	PREDICTED: ubinuclein-1-like isoform X5 [Populus euphratica]	-1.04849	0.000766422	down	Potri.005G067800	AT1G77310
Pop_A05G071745	hypothetical protein POPTR_0005s05950g [Populus trichocarpa]	2.47526	0.00127346	up	Potri.005G058200	AT2G38820
Pop_A05G071820	hypothetical protein POPTR_0005s05250g [Populus trichocarpa]	-1.28846	0.00040146	down	Potri.005G050900	AT5G28150
Pop_A05G072036	hypothetical protein POPTR_0005s03880g [Populus trichocarpa]	-2.26081	6.42815e-05	down	Potri.005G036600	AT1G54820
Pop_A05G072098	PREDICTED: cullin-1-like [Populus euphratica]	-1.62652	0.000396317	down	Potri.005G027900	AT4G02570
Pop_A05G072931	PREDICTED: probable serine/threonine-protein kinase At1g01540 isoform X2 [Populus euphratica]	-1.03423	2.31537e-07	down	Potri.005G139500	AT3G59110
Pop_A05G072936	hypothetical protein POPTR_005G139100v3 [Populus trichocarpa]	-1.64876	0.000129933	down	Potri.005G139100	AT5G67070
Pop_A05G073089	(1-4)-beta-mannan endohydrolase family protein [Populus trichocarpa]	-1.32453	0.000584785	down	Potri.005G120500	AT5G66460
Pop_A05G073181	hypothetical protein POPTR_0005s11350g [Populus trichocarpa]	-1.91032	3.18373e-07	down	Potri.005G111400	AT1G11000
Pop_A05G073207	PREDICTED: peroxidase 64-like [Populus euphratica]	1.13146	0.000570004	up	Potri.005G108900	AT5G42180
Pop_A05G073313	auxin efflux carrier family protein [Populus trichocarpa]	1.84964	1.75479e-06	up	Potri.005G099300	AT5G65980
Pop_A05G073320	PREDICTED: plant intracellular Ras-group-related LRR protein 4-like [Populus euphratica]	-1.19159	2.2589e-07	down	Potri.005G098600	AT4G35470
Pop_A05G073429	hypothetical protein POPTR_0005s18890g [Populus trichocarpa]	1.08966	3.21055e-07	up	Potri.005G145400	AT4G37560
Pop_A06G053292	hypothetical protein POPTR_006G228400v3 [Populus trichocarpa]	-1.37258	0.00111047	down	Potri.006G228400	AT1G68400
Pop_A06G053309	HSF family protein [Populus trichocarpa]	-1.54213	9.5654e-05	down	Potri.006G155500	AT3G24420
Pop_A06G053349	phytanoyl-CoA dioxygenase family protein [Populus trichocarpa]	1.73335	0.00140655	up	Potri.006G222800	AT2G01490
Pop_A06G053365	hypothetical protein POPTR_0006s23810g [Populus trichocarpa]	6.23383	0.000854711	up	Potri.006G221500	AT5G35550
Pop_A06G053509	PREDICTED: lysosomal Pro-X carboxypeptidase-like [Populus euphratica]	1.61383	6.45464e-08	up	Potri.006G207900	AT2G24280
Pop_A06G053573	hypothetical protein POPTR_006G235800v3 [Populus trichocarpa]	2.09913	0.000329906	up	Potri.006G235800	AT5G25930
Pop_A06G053639	hypothetical protein POPTR_006G196800v3 [Populus trichocarpa]	-3.05351	0.000477785	down	Potri.006G196800	AT5G06610
Pop_A06G053753	unknown [Populus trichocarpa]	-1.24302	8.29824e-06	down	Potri.006G233300	0
Pop_A06G061434	expansin family protein [Populus trichocarpa]	-1.4924	0.000283352	down	Potri.006G086100	AT2G37640
Pop_A06G061445	metallothionein 2A, partial [Populus tremula]	1.2295	1.43654e-05	up	Potri.006G085200	AT3G09390
Pop_A06G061482	PREDICTED: leucine-rich repeat extensin-like protein 2 [Populus euphratica]	-1.3454	0.00156437	down	Potri.006G081200	AT1G62440
Pop_A06G061668	hypothetical protein POPTR_006G065100v3 [Populus trichocarpa]	1.06841	0.000636343	up	Potri.006G065100	AT5G35200
Pop_A06G061747	hypothetical protein POPTR_0223s00200g [Populus trichocarpa]	1.48075	3.34429e-06	up	Potri.006G061000	AT2G25470
Pop_A06G061750	hypothetical protein POPTR_006G061300v3 [Populus trichocarpa]	6.23539	0.000610959	up	Potri.006G061300	AT2G25470
Pop_A06G061894	hypothetical protein POPTR_006G041100v3 [Populus trichocarpa]	-1.09722	1.36114e-05	down	Potri.006G041100	AT3G57040
Pop_A06G061914	hypothetical protein POPTR_0006s03780g [Populus trichocarpa]	1.13614	9.33529e-05	up	Potri.006G039500	AT5G63840
Pop_A06G061961	proline-rich family protein [Populus trichocarpa]	-1.02531	0.000148333	down	Potri.006G035300	AT2G40820
Pop_A06G062173	sugar transporter family protein [Populus trichocarpa]	2.01495	1.7983e-05	up	Potri.006G015300	AT4G16480
Pop_A06G062174	sugar transporter family protein [Populus trichocarpa]	1.0108	0.000769461	up	Potri.006G015200	AT4G16480
Pop_A06G062236	PREDICTED: protein IQ-DOMAIN 14 isoform X1 [Populus euphratica]	-1.11758	5.64947e-06	down	Potri.006G046000	AT5G03960
Pop_A06G062350	hypothetical protein POPTR_0006s01190g [Populus trichocarpa]	-3.12633	0.000752069	down	Potri.006G010300	AT3G26040
Pop_A06G062354	hypothetical protein POPTR_0006s01160g [Populus trichocarpa]	1.7342	0.000452392	up	Potri.006G010000	AT1G07250
Pop_A06G062923	PREDICTED: U-box domain-containing protein 12 [Populus euphratica]	-1.91149	3.40915e-05	down	Potri.006G263100	AT4G31890
Pop_A06G063029	H+-ATPase family protein [Populus trichocarpa]	1.55919	4.05908e-05	up	Potri.006G275000	AT2G24520
Pop_A06G063074	hypothetical protein POPTR_006G248000v3 [Populus trichocarpa]	-1.59468	2.53991e-06	down	Potri.006G248000	AT1G52820
Pop_A06G063103	PREDICTED: leucine-rich repeat extensin-like protein 3 isoform X4 [Populus euphratica]	-2.53992	1.92121e-05	down	Potri.006G245600	AT3G24480
Pop_A06G063122	hypothetical protein POPTR_006G243700v3 [Populus trichocarpa]	2.32744	5.79641e-05	up	Potri.006G243700	AT5G25610
Pop_A06G063161	hypothetical protein POPTR_0006s25670g [Populus trichocarpa]	1.85781	0.000837142	up	Potri.006G240000	AT1G52190
Pop_A06G063247	hypothetical protein POPTR_0006s26640g [Populus trichocarpa]	3.20461	0.000822711	up	Potri.006G250200	AT1G52360
Pop_A06G063250	hypothetical protein POPTR_006G249900v3 [Populus trichocarpa]	-3.48245	3.81803e-05	down	Potri.006G249900	AT2G25600
Pop_A06G064778	PREDICTED: NADPH--cytochrome P450 reductase-like [Populus euphratica]	2.10599	2.0553e-05	up	Potri.006G167200	AT4G30210
Pop_A06G064844	BRI1 SUPPRESSOR 1 family protein [Populus trichocarpa]	-1.15647	6.22542e-05	down	Potri.006G183200	AT4G30610
Pop_A06G079314	hypothetical protein POPTR_0024s00730g [Populus trichocarpa]	-1.64728	0.00149855	down	Potri.006G162300	0
Pop_A06G079354	PREDICTED: thiol protease aleurain-like [Populus euphratica]	1.20275	2.47341e-07	up	Potri.006G141700	AT5G60360
Pop_A06G079457	hydrolase family protein [Populus trichocarpa]	1.40183	9.23106e-05	up	Potri.006G155500	AT3G24420
Pop_A06G079483	hypothetical protein POPTR_0006s15840g [Populus trichocarpa]	1.4284	2.97012e-09	up	Potri.006G153600	AT4G26180
Pop_A06G085678	PREDICTED: RING finger and CHY zinc finger domain-containing protein 1-like [Populus euphratica]	-1.1454	4.81044e-05	down	Potri.006G245400	AT5G25560
Pop_A06G085687	-	-1.87448	9.90659e-09	down	Potri.006G130400	AT5G03120
Pop_A06G085807	phenylalanine ammonia-lyase 1 [Populus tomentosa]	2.29675	1.27916e-11	up	Potri.006G126800	AT2G37040
Pop_A06G089433	mitochondrial substrate carrier family protein [Populus trichocarpa]	-1.54992	3.77538e-06	down	Potri.006G099800	AT3G51870
Pop_A06G089528	hypothetical protein POPTR_006G092000v3 [Populus trichocarpa]	1.71217	0.0016247	up	Potri.006G092000	AT2G37900
Pop_A06G089564	hypothetical protein POPTR_0006s08940g [Populus trichocarpa]	2.0452	0.000125337	up	Potri.006G088600	AT2G37710
Pop_A06G089606	hypothetical protein POPTR_0006s11410g [Populus trichocarpa]	1.21567	0.000321441	up	Potri.006G113400	AT2G38640
Pop_A06G089626	PREDICTED: uncharacterized protein LOC105121828 isoform X1 [Populus euphratica]	-1.03835	0.00109209	down	Potri.006G111700	AT5G15180
Pop_A07G006427	hypothetical protein POPTR_0007s06270g [Populus trichocarpa]	2.97926	0.00178724	up	Potri.007G084700	AT5G07990
Pop_A07G006464	1L-myo-inositol 1-phosphate synthase family protein [Populus trichocarpa]	4.22788	0.00158487	up	Potri.007G089000	AT2G22240
Pop_A07G006558	hypothetical protein POPTR_007G097500v3 [Populus trichocarpa]	2.23681	0.000696343	up	Potri.007G097500	AT5G10380
Pop_A07G006582	beta-galactosidase family protein [Populus trichocarpa]	-1.23342	0.000822787	down	Potri.007G099800	AT5G63810
Pop_A07G006660	hypothetical protein POPTR_007G107300v3 [Populus trichocarpa]	-1.45321	0.00128607	down	Potri.007G107300	AT5G09760
Pop_A07G006721	hypothetical protein POPTR_007G067900v3 [Populus trichocarpa]	2.26106	0.000604719	up	Potri.007G067900	AT1G56130
Pop_A07G010861	hypothetical protein POPTR_0007s11160g [Populus trichocarpa]	-2.89387	0.000140741	down	Potri.007G042600	AT5G66800
Pop_A07G010887	subtilase family protein [Populus trichocarpa]	2.51063	2.98134e-06	up	Potri.007G045100	AT5G67090
Pop_A07G011855	unknown [Populus trichocarpa]	-1.37297	0.00051084	down	Potri.007G051600	AT2G23130
Pop_A07G011920	hypothetical protein POPTR_007G058500v3 [Populus trichocarpa]	1.51172	0.000159343	up	Potri.007G058500	AT4G15560
Pop_A07G011963	hypothetical protein POPTR_007G053500v3 [Populus trichocarpa]	-1.62485	0.000514163	down	Potri.007G053500	AT3G49950
Pop_A07G011964	Peroxidase 50 precursor family protein [Populus trichocarpa]	1.83521	0.000471209	up	Potri.007G053400	AT5G67400
Pop_A07G022487	hypothetical protein POPTR_0007s12330g [Populus trichocarpa]	1.45506	0.000111814	up	Potri.007G031100	AT4G36810
Pop_A07G022518	hypothetical protein POPTR_007G027900v3 [Populus trichocarpa]	1.59569	9.23629e-06	up	Potri.007G027900	AT2G18480
Pop_A07G022610	hypothetical protein POPTR_0337s00220g [Populus trichocarpa]	1.62369	0.00137381	up	Potri.007G019600	AT1G43910
Pop_A07G022714	PREDICTED: L-ascorbate oxidase homolog [Populus euphratica]	-1.31019	0.00124839	down	Potri.007G038300	AT5G66920
Pop_A07G022723	xyloglucan endotransglycosylase/hydrolase precursor XTH-36 [Populus tremula x Populus tremuloides]	1.4392	1.83907e-05	up	Potri.007G008500	AT5G65730
Pop_A07G022820	hypothetical protein POPTR_0007s11370g [Populus trichocarpa]	2.46118	0.000204761	up	Potri.007G040300	AT2G26560
Pop_A07G033640	epidermal differentiation family protein [Populus trichocarpa]	-1.02045	0.000756039	down	Potri.007G128400	AT3G59420
Pop_A07G036461	class III peroxidase [Populus trichocarpa]	-2.43503	0.00171114	down	Potri.007G122100	AT1G05260
Pop_A07G036463	class III peroxidase [Populus trichocarpa]	-2.57143	0.000840291	down	Potri.007G122100	AT1G05260
Pop_A07G036491	hypothetical protein POPTR_007G124900v3 [Populus trichocarpa]	-3.46413	2.97989e-05	down	Potri.007G124900	AT5G49150
Pop_A07G036495	hypothetical protein POPTR_007G125500v3 [Populus trichocarpa]	2.75558	0.000116471	up	Potri.007G125500	0
Pop_A07G062811	PREDICTED: high mobility group B protein 7-like [Populus euphratica]	-1.33535	0.00173969	down	Potri.007G000900	AT5G23420
Pop_A07G070555	hypothetical protein POPTR_0007s02720g [Populus trichocarpa]	5.91585	0.00140924	up	Potri.007G120500	AT3G22060
Pop_A07G085202	hypothetical protein POPTR_0007s00950g [Populus trichocarpa]	1.10946	0.000547862	up	Potri.007G139600	AT3G49190
Pop_A07G085416	PREDICTED: LOW QUALITY PROTEIN: TMV resistance protein N-like [Populus euphratica]	5.8623	0.00058139	up	Potri.007G142600	AT5G36930
Pop_A08G002300	hypothetical protein POPTR_008G044700v3 [Populus trichocarpa]	-3.21802	0.000943096	down	Potri.008G044700	AT3G54770
Pop_A08G002303	hypothetical protein POPTR_008G045100v3 [Populus trichocarpa]	1.56478	0.000220484	up	Potri.008G045100	AT3G45650
Pop_A08G002307	hypothetical protein POPTR_008G045300v3 [Populus trichocarpa]	1.81908	0.000270304	up	Potri.008G045300	AT2G28550
Pop_A08G002330	hypothetical protein POPTR_0008s03670g [Populus trichocarpa]	2.4545	2.8799e-05	up	Potri.008G036900	AT5G04250
Pop_A08G002346	phenylalanine ammonia-lyase family protein [Populus trichocarpa]	1.79225	0.00042017	up	Potri.008G038200	AT2G37040
Pop_A08G006798	PREDICTED: uncharacterized protein LOC105131592 [Populus euphratica]	1.1984	4.6636e-10	up	Potri.008G016000	AT1G73970
Pop_A08G006880	hypothetical protein POPTR_0008s00470g [Populus trichocarpa]	1.27648	0.000892733	up	Potri.008G004100	AT3G20240
Pop_A08G006908	hypothetical protein POPTR_008G026600v3 [Populus trichocarpa]	1.64865	0.00170047	up	Potri.008G026600	AT1G08230
Pop_A08G006919	hypothetical protein POPTR_008G027600v3 [Populus trichocarpa]	5.88647	0.000430554	up	Potri.008G027600	AT1G59970
Pop_A08G006923	hypothetical protein POPTR_008G027600v3 [Populus trichocarpa]	5.88647	0.000430554	up	Potri.008G027600	AT1G59970
Pop_A08G006979	PREDICTED: pyruvate kinase, cytosolic isozyme-like [Populus euphratica]	1.04832	3.9312e-08	up	Potri.008G002500	AT5G08570
Pop_A08G045820	hypothetical protein POPTR_0008s19930g [Populus trichocarpa]	1.5455	2.4098e-05	up	Potri.008G194800	AT1G07040
Pop_A08G045828	-	2.02017	6.01485e-05	up	Potri.008G194100	AT1G69880
Pop_A08G045850	PREDICTED: microtubule-associated protein TORTIFOLIA1-like isoform X1 [Populus euphratica]	-1.25879	0.000385923	down	Potri.008G192100	AT1G27210
Pop_A08G045858	PREDICTED: phospholipid-transporting ATPase 3 [Populus euphratica]	-1.07432	0.000441706	down	Potri.008G191400	AT1G59820
Pop_A08G045914	PREDICTED: uncharacterized protein LOC105132323 isoform X1 [Populus euphratica]	-1.28292	1.33859e-07	down	Potri.008G185300	AT3G26380
Pop_A08G046096	PREDICTED: inactive beta-amylase 9-like [Populus euphratica]	1.19809	6.06739e-05	up	Potri.008G204200	AT5G18670
Pop_A08G046107	hypothetical protein POPTR_008G204100v3 [Populus trichocarpa]	-1.50316	0.000712136	down	Potri.008G204100	AT3G06070
Pop_A08G046144	hypothetical protein [Populus tomentosa]	1.26251	6.31419e-06	up	Potri.008G162000	AT1G04280
Pop_A08G046149	PREDICTED: DNA-directed RNA polymerase V subunit 7-like [Populus euphratica]	-1.11317	0.00177402	down	Potri.008G161700	AT4G14660
Pop_A08G046170	hypothetical protein POPTR_0008s15990g [Populus trichocarpa]	-1.35318	4.80206e-05	down	Potri.008G160000	AT2G26640
Pop_A08G058009	nodulin family protein [Populus trichocarpa]	1.60436	0.00179573	up	Potri.008G032900	0
Pop_A08G063390	protease inhibitor/seed storage/lipid transfer family protein [Populus trichocarpa]	-2.18303	0.000775215	down	Potri.008G061800	AT5G05960
Pop_A08G063578	hypothetical protein POPTR_008G079100v3 [Populus trichocarpa]	3.44658	0.000464331	up	Potri.008G079100	AT2G43290
Pop_A08G063580	hypothetical protein POPTR_008G079100v3 [Populus trichocarpa]	4.42279	0.00114733	up	Potri.008G079100	AT2G43290
Pop_A08G063599	methyladenine glycosylase family protein [Populus tomentosa]	-1.1348	0.000250634	down	Potri.008G081000	AT5G44680
Pop_A08G063670	expansin 4 family protein [Populus tomentosa]	-2.05567	1.08225e-10	down	Potri.008G088300	AT1G69530
Pop_A08G063744	UDP-glucose 6-dehydrogenase 5-like protein [Populus tomentosa]	2.61157	0.000646679	up	Potri.008G094300	AT3G29360
Pop_A08G063846	phosphatase 2C family protein [Populus trichocarpa]	-1.27244	0.000106677	down	Potri.008G104300	AT3G17090
Pop_A08G063922	hypothetical protein POPTR_0008s11060g [Populus trichocarpa]	1.62177	0.000750806	up	Potri.008G111200	AT1G68710
Pop_A08G063972	hypothetical protein POPTR_0008s11480g [Populus trichocarpa]	-4.17923	0.000540322	down	Potri.008G115900	AT3G25700
Pop_A08G064023	hypothetical protein POPTR_008G120000v3 [Populus trichocarpa]	-1.28293	1.58172e-05	down	Potri.008G120000	AT1G68560
Pop_A08G064046	universal stress protein family protein [Populus tomentosa]	5.51238	0.0014817	up	Potri.008G121900	AT1G68300
Pop_A08G086533	PREDICTED: tetraketide alpha-pyrone reductase 1 [Populus euphratica]	3.28749	0.00173868	up	Potri.008G138600	AT4G35420
Pop_A09G014510	-	2.26832	0.00128082	up	Potri.009G030700	AT5G02390
Pop_A09G026553	hypothetical protein POPTR_0009s11160g [Populus trichocarpa]	-1.95962	0.00111679	down	Potri.009G108400	AT2G23530
Pop_A09G026556	hypothetical protein POPTR_0009s11190g [Populus trichocarpa]	-1.09662	0.000455369	down	Potri.009G108700	AT2G26500
Pop_A09G026625	hypothetical protein POPTR_0009s10210g [Populus trichocarpa]	2.22143	0.000787777	up	Potri.009G099200	AT4G34120
Pop_A09G026644	PREDICTED: epoxide hydrolase 4-like isoform X1 [Populus euphratica]	2.24052	0.000218881	up	Potri.009G117000	AT2G18360
Pop_A09G026710	hypothetical protein POPTR_0009s10330g [Populus trichocarpa]	-1.14124	8.92425e-05	down	Potri.009G100400	AT3G19300
Pop_A09G026745	hypothetical protein POPTR_0009s10660g [Populus trichocarpa]	2.30542	0.000384632	up	Potri.009G103800	AT1G49660
Pop_A09G026750	PREDICTED: 2-hydroxyisoflavanone dehydratase-like [Populus euphratica]	4.13175	0.000968168	up	Potri.009G104600	AT3G48700
Pop_A09G028881	PREDICTED: DNA-damage-repair/toleration protein DRT100-like [Populus euphratica]	-1.19239	0.000259023	down	Potri.009G064300	AT3G12610
Pop_A09G029022	hypothetical protein POPTR_009G050700v3 [Populus trichocarpa]	-1.52523	0.000148092	down	Potri.009G050700	AT5G12440
Pop_A09G029039	hypothetical protein POPTR_0009s08030g [Populus trichocarpa]	-1.49927	0.000153075	down	Potri.009G076500	AT5G58480
Pop_A09G059528	PREDICTED: protein UPSTREAM OF FLC-like [Populus euphratica]	-1.09972	0.000213529	down	Potri.009G027500	AT5G10150
Pop_A09G059610	hypothetical protein POPTR_0009s02440g [Populus trichocarpa]	-3.76827	3.05092e-06	down	Potri.009G019300	AT2G27385
Pop_A09G076687	hypothetical protein POPTR_009G160900v3 [Populus trichocarpa]	-1.67358	0.00102221	down	Potri.009G160900	AT3G11590
Pop_A09G076827	stress responsive A/B barrel domain family protein [Populus tomentosa]	-2.02603	0.000258896	down	Potri.009G148100	AT5G22580
Pop_A09G076836	PREDICTED: uncharacterized protein LOC105139760 isoform X2 [Populus euphratica]	-1.14813	0.000961889	down	Potri.009G147500	AT2G27740
Pop_A09G076893	PREDICTED: endochitinase 1 [Gossypium arboreum]	5.94403	0.000293777	up	Potri.009G142000	AT3G12500
Pop_A09G076918	PREDICTED: protein EXORDIUM-like 5 [Populus euphratica]	-1.31265	4.62789e-11	down	Potri.009G167800	AT2G17230
Pop_A09G076994	hypothetical protein POPTR_0009s13510g [Populus trichocarpa]	-1.93431	0.000173356	down	Potri.009G132500	AT4G38660
Pop_A09G077037	hypothetical protein POPTR_0009s13110g [Populus trichocarpa]	-1.27852	0.00113899	down	Potri.009G128500	AT3G61430
Pop_A09G077105	PREDICTED: glucan endo-1,3-beta-glucosidase 14 isoform X2 [Populus euphratica]	2.63498	6.42721e-05	up	Potri.009G163700	AT2G27500
Pop_A09G077117	hypothetical protein POPTR_0009s16390g [Populus trichocarpa]	-1.32546	0.00034298	down	Potri.009G162400	AT3G52500
Pop_A09G083699	nodulin family protein [Populus trichocarpa]	-2.05074	7.85474e-09	down	Potri.009G006400	AT2G28120
Pop_A10G001091	PREDICTED: uncharacterized protein LOC105112440 [Populus euphratica]	-1.13319	0.00112056	down	Potri.010G010600	AT3G06840
Pop_A10G001162	major pollen allergen Bet v 1k family protein [Populus trichocarpa]	2.9059	7.02784e-05	up	Potri.010G000600	AT1G24020
Pop_A10G001219	MYB family protein [Populus trichocarpa]	1.65129	0.0011047	up	Potri.010G004300	AT1G57560
Pop_A10G001264	PREDICTED: acyl-CoA dehydrogenase family member 10-like [Populus euphratica]	1.00834	0.000192201	up	Potri.T030600	AT3G06810
Pop_A10G001299	dehydroquinate dehydratase family protein [Populus trichocarpa]	1.11296	0.00131657	up	Potri.010G019000	AT3G06350
Pop_A10G001688	hypothetical protein POPTR_0010s12370g [Populus trichocarpa]	-1.78111	0.000487235	down	Potri.010G113400	AT1G71000
Pop_A10G046603	PREDICTED: diphosphomevalonate decarboxylase-like [Populus euphratica]	1.02549	0.0012459	up	Potri.010G237900	AT3G54250
Pop_A10G046801	hypothetical protein POPTR_010G220200v3 [Populus trichocarpa]	-2.39028	0.0011238	down	Potri.010G220200	AT3G07990
Pop_A10G046905	hypothetical protein POPTR_010G208600v3 [Populus trichocarpa]	5.76024	0.000731773	up	Potri.010G208600	AT1G27660
Pop_A10G046947	hypothetical protein POPTR_010G205100v3 [Populus trichocarpa]	-1.53379	0.000510757	down	Potri.010G205100	AT2G16050
Pop_A10G047153	hypothetical protein TorRG33x02_273390 [Trema orientalis]	1.42688	0.0018652	up	0	0
Pop_A10G047192	caffeoyl shikimate esterase 5 [Populus tomentosa]	1.83927	0.000506069	up	Potri.010G212200	AT2G39420
Pop_A10G047230	PREDICTED: protein argonaute 10 isoform X1 [Populus euphratica]	1.11563	0.000912234	up	Potri.010G081300	AT5G43810
Pop_A10G047245	hypothetical protein POPTR_0008s15990g [Populus trichocarpa]	-1.14688	7.80192e-09	down	Potri.008G160000	AT1G04220
Pop_A10G047358	PREDICTED: peroxisomal membrane protein PMP22 [Populus euphratica]	1.8548	0.000636169	up	Potri.010G068900	AT4G14305
Pop_A10G047499	hypothetical protein POPTR_0010s06640g [Populus trichocarpa]	3.89268	0.000359331	up	Potri.010G056300	AT3G26040
Pop_A10G047508	glyceraldehyde 3-phosphate dehydrogenase family protein [Populus trichocarpa]	2.00249	5.91326e-05	up	Potri.010G055400	AT3G04120
Pop_A10G047650	PREDICTED: polygalacturonase At1g48100-like [Populus euphratica]	-2.25165	2.63546e-06	down	Potri.010G042100	AT1G10640
Pop_A10G047716	glutathione S-transferase [Populus alba x Populus glandulosa]	-1.32627	0.00144271	down	Potri.010G032800	AT1G10370
Pop_A10G048425	hypothetical protein POPTR_0010s11930g [Populus trichocarpa]	4.15728	0.000269016	up	Potri.010G109100	AT1G14870
Pop_A10G048432	hypothetical protein POPTR_0010s11850g [Populus trichocarpa]	1.05762	0.000535686	up	Potri.010G108200	AT3G17860
Pop_A10G048438	hypothetical protein POPTR_0010s11780g [Populus trichocarpa]	1.56414	1.53675e-05	up	Potri.010G107500	AT1G03400
Pop_A10G048537	hypothetical protein POPTR_010G097200v3 [Populus trichocarpa]	-1.68685	0.000300316	down	Potri.010G097200	AT1G10850
Pop_A10G048553	PREDICTED: MLP-like protein 423 [Populus euphratica]	-1.40747	0.000813511	down	Potri.010G096000	AT1G24020
Pop_A10G048634	hypothetical protein POPTR_0010s09830g [Populus trichocarpa]	-1.14426	0.00139328	down	Potri.010G087900	AT3G04910
Pop_A10G069070	hypothetical protein POPTR_0010s14150g [Populus trichocarpa]	-1.48194	0.000448238	down	Potri.010G131600	AT3G25640
Pop_A10G069121	glucosyltransferase like family protein [Populus trichocarpa]	1.06435	0.000169513	up	Potri.010G137000	AT1G51210
Pop_A10G069268	hypothetical protein POPTR_0010s16050g [Populus trichocarpa]	1.34318	0.00025149	up	Potri.010G150700	AT3G17210
Pop_A10G069269	PREDICTED: probable protein Pop3 [Populus euphratica]	1.29571	0.000522728	up	Potri.010G150800	AT3G17210
Pop_A10G069334	PREDICTED: uncharacterized protein LOC105113331 [Populus euphratica]	1.11808	0.000179531	up	Potri.010G123600	AT1G68440
Pop_A10G069391	PREDICTED: S-adenosylmethionine synthase 3 [Populus euphratica]	1.56783	0.00164495	up	Potri.010G153500	AT1G02500
Pop_A10G069394	alpha-expansin 3 [Populus tremula x Populus tremuloides]	-2.14826	3.79684e-09	down	Potri.010G167200	AT1G69530
Pop_A10G069418	hypothetical protein POPTR_0010s17650g [Populus trichocarpa]	1.45732	2.78614e-05	up	Potri.010G169400	AT1G69600
Pop_A10G069424	PREDICTED: pleiotropic drug resistance protein 3-like isoform X2 [Populus euphratica]	2.71751	1.18388e-13	up	Potri.010G153700	AT3G53480
Pop_A10G069427	hypothetical protein POPTR_0010s17700g [Populus trichocarpa]	1.09435	0.000230537	up	Potri.010G169900	AT4G33540
Pop_A10G069490	hypothetical protein POPTR_0010s18320g [Populus trichocarpa]	4.25158	0.000775005	up	Potri.T166000	0
Pop_A10G069494	NADP-dependent isocitrate dehydrogenase family protein [Populus trichocarpa]	2.13693	0.000559133	up	Potri.010G176000	AT1G65930
Pop_A10G069515	hypothetical protein POPTR_010G178200v3 [Populus trichocarpa]	3.16827	1.15485e-05	up	Potri.010G178200	AT5G16290
Pop_A10G069522	hypothetical protein POPTR_0010s18600g [Populus trichocarpa]	1.29636	0.00028843	up	Potri.010G178800	AT5G36890
Pop_A10G069526	hypothetical protein POPTR_010G179400v3 [Populus trichocarpa]	-1.65882	1.08633e-05	down	Potri.010G179400	AT3G02630
Pop_A10G069695	PREDICTED: uncharacterized protein At5g01610-like isoform X1 [Populus euphratica]	-1.39513	8.3541e-05	down	Potri.010G162400	AT2G03350
Pop_A11G015712	hypothetical protein POPTR_011G026900v3 [Populus trichocarpa]	1.77342	5.64842e-11	up	Potri.011G026900	AT4G21215
Pop_A11G020278	hypothetical protein POPTR_T021500v3 [Populus trichocarpa]	2.08402	0.000199564	up	Potri.T021500	0
Pop_A11G020279	hypothetical protein POPTR_0011s13180g [Populus trichocarpa]	2.92451	0.000787325	up	Potri.T021600	0
Pop_A11G020288	hypothetical protein POPTR_0011s12930g [Populus trichocarpa]	5.35296	0.000507597	up	Potri.T022800	0
Pop_A11G020297	FLAVODOXIN-LIKE QUINONE REDUCTASE 1 family protein [Populus trichocarpa]	1.09825	0.00160094	up	Potri.011G129400	AT4G27270
Pop_A11G020341	PREDICTED: G-type lectin S-receptor-like serine/threonine-protein kinase At4g27290 [Populus euphratica]	3.20051	0.00122905	up	Potri.011G129000	AT4G27290
Pop_A11G021535	polyphenol oxidase [Populus tremuloides]	1.95649	2.11776e-06	up	Potri.011G108300	0
Pop_A11G021648	glycosyltransferase family 14 family protein [Populus trichocarpa]	1.18601	0.00140224	up	Potri.011G119600	AT3G15350
Pop_A11G026187	-	3.16751	3.19295e-11	up	0	AT1G08960
Pop_A11G026198	PREDICTED: protein TRANSPARENT TESTA 12-like isoform X2 [Populus euphratica]	-1.48833	0.000254097	down	Potri.011G002200	AT3G21690
Pop_A11G026207	hypothetical protein POPTR_0021s00800g [Populus trichocarpa]	1.65948	9.00014e-05	up	Potri.011G002900	AT3G21690
Pop_A11G026230	hypothetical protein POPTR_011G004200v3 [Populus trichocarpa]	-2.43633	0.00166169	down	Potri.011G004200	AT1G05170
Pop_A11G032600	hypothetical protein POPTR_011G164100v3 [Populus trichocarpa]	-1.34604	6.02708e-05	down	Potri.011G164100	AT1G30520
Pop_A11G032605	kinase family protein [Populus trichocarpa]	-1.19714	7.04544e-05	down	Potri.011G164700	AT1G30570
Pop_A11G032674	PREDICTED: uncharacterized protein LOC105136799 isoform X3 [Populus euphratica]	-1.0977	0.00137186	down	Potri.011G153800	0
Pop_A11G032695	hypothetical protein POPTR_011G155400v3 [Populus trichocarpa]	-1.26553	3.92795e-05	down	Potri.011G155400	AT4G20430
Pop_A11G032725	hypothetical protein POPTR_0011s16160g [Populus trichocarpa]	-1.36918	0.000206723	down	Potri.011G158300	AT1G30700
Pop_A11G032751	PREDICTED: fatty acid 2-hydroxylase 1-like [Populus euphratica]	-1.13001	0.00160098	down	Potri.011G162000	AT2G34770
Pop_A11G056507	PREDICTED: flavonol 3-sulfotransferase-like [Populus euphratica]	-3.2021	7.11414e-05	down	Potri.011G049100	AT1G18590
Pop_A11G056700	hypothetical protein POPTR_0011s07020g [Populus trichocarpa]	-1.53855	0.00110492	down	Potri.011G069800	0
Pop_A11G056816	hypothetical protein POPTR_0011s02060g [Populus trichocarpa]	5.77477	8.22061e-16	up	Potri.011G034200	0
Pop_A11G079034	PREDICTED: uncharacterized protein LOC105110903 isoform X1 [Populus euphratica]	1.61767	5.60333e-06	up	Potri.011G146000	AT5G46795
Pop_A11G079038	lectin-like protein kinase [Populus nigra]	1.26236	0.000468201	up	Potri.011G146500	AT5G06740
Pop_A11G079144	hypothetical protein POPTR_001G420400v3 [Populus trichocarpa]	-1.15581	0.00167296	down	Potri.001G420400	AT3G20550
Pop_A12G007868	hypothetical protein POPTR_012G130900v3 [Populus trichocarpa]	3.43862	0.000490017	up	Potri.012G130900	AT5G62200
Pop_A12G007933	hypothetical protein POPTR_0012s13670g [Populus trichocarpa]	1.69348	4.22938e-10	up	Potri.012G136200	AT5G52120
Pop_A12G008004	pectinacetylesterase family protein [Populus trichocarpa]	1.8235	0.00106947	up	Potri.012G142300	AT5G23870
Pop_A12G008026	hypothetical protein POPTR_012G144500v3 [Populus trichocarpa]	-2.20297	8.13759e-06	down	Potri.012G144500	AT5G23940
Pop_A12G008037	NDR1/HIN1-LIKE 25 family protein [Populus trichocarpa]	5.8153	0.000629943	up	Potri.012G145500	AT5G36970
Pop_A12G019283	hypothetical protein POPTR_012G080700v3 [Populus trichocarpa]	-1.6269	0.00122609	down	Potri.012G080700	0
Pop_A12G019334	unknown [Populus trichocarpa]	1.13277	0.000740164	up	Potri.012G085900	0
Pop_A12G019345	hypothetical protein POPTR_0012s08930g [Populus trichocarpa]	-2.59164	2.82723e-05	down	Potri.012G087400	AT3G48200
Pop_A12G019412	hypothetical protein POPTR_0012s07270g [Populus trichocarpa]	1.00538	0.000426723	up	Potri.012G070900	AT3G01470
Pop_A12G027537	PREDICTED: uncharacterized protein LOC105119160 [Populus euphratica]	-1.65842	1.40382e-05	down	Potri.012G027600	AT1G45616
Pop_A12G027572	hypothetical protein POPTR_012G123900v3 [Populus trichocarpa]	-1.93308	9.39586e-06	down	Potri.012G123900	AT3G54950
Pop_A12G067093	caffeic acid O-methyltransferase [Populus tomentosa]	1.50702	0.00169769	up	Potri.012G006400	AT5G54160
Pop_A12G067117	hypothetical protein POPTR_0012s03180g [Populus trichocarpa]	1.47475	0.00019526	up	Potri.012G024700	AT5G53550
Pop_A12G067122	PREDICTED: receptor-like protein 12 [Populus euphratica]	4.57789	1.0292e-05	up	Potri.012G028000	AT3G28890
Pop_A12G067124	PREDICTED: receptor-like protein 12 [Populus euphratica]	4.35146	1.28985e-05	up	Potri.012G027600	AT1G45616
Pop_A12G067931	hypothetical protein POPTR_0012s10730g [Populus trichocarpa]	-1.82426	0.00173466	down	Potri.012G105500	AT1G28110
Pop_A12G068040	putative metallophosphatase family protein [Populus trichocarpa]	1.04587	0.000639521	up	Potri.012G097400	AT5G50400
Pop_A12G068083	hypothetical protein POPTR_0012s09560g [Populus trichocarpa]	-1.79161	0.000745982	down	Potri.012G094000	AT5G50740
Pop_A12G068087	PREDICTED: nucleoside diphosphate kinase 2, chloroplastic-like [Populus euphratica]	-1.17034	0.000188766	down	Potri.012G093800	AT5G63310
Pop_A12G068121	PREDICTED: leucine-rich repeat receptor-like serine/threonine/tyrosine-protein kinase SOBIR1 [Populus euphratica]	1.44841	0.00172388	up	Potri.012G090500	AT2G31880
Pop_A12G073822	UTP-glucose glucosyltransferase family protein [Populus trichocarpa]	1.19577	0.00132248	up	Potri.012G048700	AT2G36800
Pop_A12G073837	hypothetical protein POPTR_012G051900v3 [Populus trichocarpa]	1.11947	0.000243451	up	Potri.012G051900	AT5G52450
Pop_A12G073931	hypothetical protein POPTR_012G011700v3 [Populus trichocarpa]	1.16149	2.19708e-06	up	Potri.012G011700	AT5G53460
Pop_A12G081565	hypothetical protein POPTR_012G014000v3 [Populus trichocarpa]	1.2214	8.64407e-05	up	Potri.012G014000	AT5G53420
Pop_A12G081599	hypothetical protein POPTR_012G020800v3 [Populus trichocarpa]	3.27028	0.0017184	up	Potri.012G020800	AT2G46620
Pop_A12G081620	hypothetical protein POPTR_0012s03180g [Populus trichocarpa]	1.26575	0.000947724	up	Potri.012G024700	AT5G53550
Pop_A13G009863	hypothetical protein [Populus tomentosa]	4.49819	0.000444656	up	Potri.013G067000	AT5G17800
Pop_A13G010009	hypothetical protein POPTR_0013s07700g [Populus trichocarpa]	-2.08001	0.000354417	down	Potri.013G079500	AT2G23910
Pop_A13G010041	hypothetical protein POPTR_0013s08130g [Populus trichocarpa]	2.06241	0.00150748	up	Potri.013G083600	AT5G05340
Pop_A13G010110	PREDICTED: GATA transcription factor 5-like [Populus euphratica]	-1.09587	0.000159534	down	Potri.013G059600	AT5G25830
Pop_A13G011468	hypothetical protein POPTR_0013s04220g [Populus trichocarpa]	3.04398	0.00107376	up	Potri.013G045000	AT1G06620
Pop_A13G032354	PREDICTED: basic leucine zipper 61-like [Populus euphratica]	-2.54877	4.03116e-05	down	Potri.013G124400	AT3G58120
Pop_A13G032363	hypothetical protein POPTR_013G123500v3 [Populus trichocarpa]	1.04205	0.00086996	up	Potri.013G123500	AT1G06290
Pop_A13G032373	hypothetical protein POPTR_0013s12670g [Populus trichocarpa]	4.40275	0.000860638	up	Potri.013G122400	AT4G35160
Pop_A13G032376	6a-hydroxymaackiain methyltransferase family protein-like 4 [Populus tomentosa]	4.19948	0.00108368	up	Potri.013G122900	0
Pop_A13G032520	chitinase 7 [Populus x canadensis]	3.07244	0.000161124	up	Potri.013G125000	AT3G54420
Pop_A13G054038	hypothetical protein POPTR_013G002200v3 [Populus trichocarpa]	-1.25172	0.000230343	down	Potri.013G002200	AT1G11910
Pop_A13G054214	hypothetical protein POPTR_0013s02750g [Populus trichocarpa]	-1.01775	5.66058e-05	down	Potri.013G026500	AT5G27390
Pop_A13G054233	PREDICTED: receptor-like cytosolic serine/threonine-protein kinase RBK2 isoform X2 [Populus euphratica]	-2.76744	0.00131918	down	Potri.013G028100	AT3G05140
Pop_A13G054283	hypothetical protein POPTR_013G033900v3 [Populus trichocarpa]	-1.05875	1.32149e-06	down	Potri.013G033900	AT5G27950
Pop_A13G054335	hypothetical protein POPTR_0013s03490g [Populus trichocarpa]	6.02451	0.000151682	up	Potri.013G037500	AT4G08850
Pop_A13G054368	PREDICTED: multisubstrate pseudouridine synthase 7 isoform X1 [Populus euphratica]	-1.3921	0.000779105	down	0	0
Pop_A13G054372	hypothetical protein POPTR_0013s03670g [Populus trichocarpa]	-1.18102	0.000380126	down	Potri.013G039100	AT5G28300
Pop_A13G054402	-	1.41114	0.000778723	up	Potri.013G010700	AT4G25800
Pop_A13G054440	hypothetical protein POPTR_013G013800v3 [Populus trichocarpa]	1.54601	0.000598396	up	Potri.013G013800	AT1G21460
Pop_A13G082529	hypothetical protein POPTR_0013s09480g [Populus trichocarpa]	2.0607	0.00101742	up	Potri.013G090200	AT5G05220
Pop_A13G082627	PREDICTED: probable serine/threonine-protein kinase GCN2 [Populus euphratica]	-1.03249	0.000115615	down	Potri.013G110100	0
Pop_A13G082758	hypothetical protein POPTR_013G104400v3 [Populus trichocarpa]	-1.30189	0.00131785	down	Potri.013G104400	AT1G58350
Pop_A14G000032	PREDICTED: B3 domain-containing protein LOC_Os12g40080-like [Populus euphratica]	4.26559	7.19809e-05	up	Potri.014G057100	AT3G18990
Pop_A14G000102	PREDICTED: putative expansin-B2 [Populus euphratica]	-1.58723	4.5833e-05	down	Potri.014G066300	AT1G65680
Pop_A14G000127	Fasciclin-like arabinogalactan protein 8 precursor [Populus trichocarpa]	-1.11134	0.000162012	down	Potri.014G071700	AT3G60900
Pop_A14G000328	hypothetical protein POPTR_014G038300v3 [Populus trichocarpa]	-1.03562	3.84782e-07	down	Potri.014G038300	AT3G13690
Pop_A14G000374	mRNA for AR781 family protein [Populus trichocarpa]	3.54042	0.000202879	up	Potri.014G034900	AT2G26530
Pop_A14G000417	hypothetical protein POPTR_0014s04950g [Populus trichocarpa]	5.65859	0.00114924	up	Potri.014G050500	0
Pop_A14G000431	hypothetical protein POPTR_0014s04950g [Populus trichocarpa]	5.65859	0.00114924	up	Potri.014G050500	0
Pop_A14G000439	cyclin family protein [Populus trichocarpa]	-1.37202	0.000280542	down	Potri.014G050400	AT2G44740
Pop_A14G000702	hypothetical protein POPTR_0014s11950g [Populus trichocarpa]	6.4081	8.97435e-05	up	Potri.014G124500	AT1G02700
Pop_A14G000831	PREDICTED: gibberellin receptor GID1B-like [Populus euphratica]	2.51043	0.00126665	up	Potri.014G135900	AT3G63010
Pop_A14G029763	hypothetical protein POPTR_0014s02930g [Populus trichocarpa]	-2.44292	3.51987e-05	down	Potri.014G029300	AT5G42890
Pop_A14G029833	hypothetical protein [Populus tomentosa]	1.17166	0.00119618	up	Potri.014G018900	AT5G67360
Pop_A14G029839	hypothetical protein POPTR_0602s00200g [Populus trichocarpa]	2.02149	4.26989e-06	up	Potri.014G019500	AT4G24220
Pop_A14G029846	gibberellin-regulated protein [Populus tomentosa]	-2.22236	0.000980856	down	Potri.014G020100	AT5G59845
Pop_A14G029855	cytochrome P450 family protein [Populus trichocarpa]	2.48743	0.000437812	up	Potri.014G021400	AT5G10610
Pop_A14G029867	MYB domain protein-like [Populus tomentosa]	1.61132	9.81324e-05	up	Potri.014G022500	AT4G37260
Pop_A14G029875	cyclin D [Populus tremula x Populus tremuloides]	-1.39279	2.0094e-08	down	Potri.014G023000	AT4G34160
Pop_A14G044028	PREDICTED: probable pectinesterase 53 [Populus euphratica]	-2.42508	4.18555e-05	down	Potri.014G117100	AT5G19730
Pop_A14G044541	hypothetical protein POPTR_014G007100v3 [Populus trichocarpa]	2.77234	1.11836e-05	up	Potri.014G007100	AT2G22850
Pop_A14G044563	hypothetical protein POPTR_014G007700v3 [Populus trichocarpa]	-1.10423	0.000743168	down	Potri.014G007700	0
Pop_A14G044680	hypothetical protein POPTR_0014s07350g [Populus trichocarpa]	2.24601	0.000543326	up	Potri.014G077500	AT1G12600
Pop_A14G044724	hypothetical protein POPTR_0014s07750g [Populus trichocarpa]	1.64661	0.000887957	up	Potri.014G081700	AT4G11610
Pop_A14G044766	cytochrome P450 family protein [Populus trichocarpa]	-1.4291	1.55115e-06	down	Potri.014G085800	AT2G45970
Pop_A14G044867	arabinogalactan-protein [Populus trichocarpa]	-2.34178	0.000213302	down	Potri.014G094800	AT3G61640
Pop_A14G044875	hypothetical protein POPTR_0014s09120g [Populus trichocarpa]	1.36668	0.000109809	up	Potri.014G095500	AT2G46370
Pop_A14G044948	GTP-binding family protein [Populus trichocarpa]	-1.17048	0.000422728	down	Potri.014G102200	AT1G01200
Pop_A14G044956	homeobox leucine zipper family protein [Populus trichocarpa]	3.42053	4.03112e-06	up	Potri.014G103000	AT3G61890
Pop_A14G044976	NAC family protein [Populus trichocarpa]	2.98919	0.000808287	up	Potri.014G104800	AT2G46770
Pop_A14G044982	hypothetical protein POPTR_0014s10090g [Populus trichocarpa]	-1.65984	0.000105429	down	Potri.014G105100	0
Pop_A14G045045	unknown [Populus trichocarpa x Populus deltoides]	2.86163	0.000225064	up	Potri.014G111900	AT4G01720
Pop_A14G045285	PREDICTED: probable pectinesterase/pectinesterase inhibitor 35 [Populus euphratica]	4.16337	0.000468679	up	Potri.014G149700	AT3G59010
Pop_A14G045331	hypothetical protein POPTR_014G155100v3 [Populus trichocarpa]	1.22032	1.43515e-05	up	Potri.014G155100	AT1G62300
Pop_A14G045370	mitochondrial transcription termination factor family protein [Populus trichocarpa]	-1.00809	9.84145e-05	down	Potri.014G137400	AT4G02990
Pop_A14G045388	formate dehydrogenase [Populus alba x Populus glandulosa]	1.00547	0.000757439	up	Potri.014G161300	AT5G14780
Pop_A14G045408	fasciclin-like AGP 12 [Populus tremula x Populus alba]	-1.18531	1.74723e-05	down	Potri.014G162900	AT2G04780
Pop_A14G045617	hypothetical protein POPTR_014G180300v3 [Populus trichocarpa]	-1.28708	0.00103293	down	Potri.014G180300	AT1G02205
Pop_A14G045648	Citrate synthase family protein [Populus trichocarpa]	1.82264	7.82408e-05	up	Potri.014G141900	AT3G58750
Pop_A14G090720	PREDICTED: alcohol dehydrogenase class-3 [Populus euphratica]	1.95874	0.000190413	up	Potri.014G193800	AT5G43940
Pop_A15G014719	hypothetical protein POPTR_015G147300v3 [Populus trichocarpa]	-1.4563	0.000379299	down	Potri.015G147300	AT5G23940
Pop_A15G017034	hypothetical protein POPTR_015G063500v3 [Populus trichocarpa]	2.834	0.0012795	up	Potri.015G063500	AT3G47730
Pop_A15G017100	PREDICTED: formin-like protein 4 [Populus euphratica]	-1.12981	0.00140888	down	Potri.015G069800	AT1G70140
Pop_A15G017117	hypothetical protein [Populus tomentosa]	-2.36566	1.15728e-05	down	Potri.015G071300	AT3G47830
Pop_A15G017197	hypothetical protein POPTR_015G080300v3 [Populus trichocarpa]	-1.08072	0.000437417	down	Potri.015G080300	AT5G50150
Pop_A15G017237	hypothetical protein POPTR_0015s06880g [Populus trichocarpa]	-1.91102	6.84894e-05	down	Potri.015G057800	AT1G18650
Pop_A15G048942	PREDICTED: high-affinity nitrate transporter 3.1-like [Populus euphratica]	2.4726	7.13834e-05	up	Potri.015G085100	AT5G50200
Pop_A15G048944	PREDICTED: quinolinate synthase, chloroplastic [Populus euphratica]	1.68279	0.000251038	up	Potri.015G085300	AT5G50210
Pop_A15G049017	PREDICTED: cell division control protein 45 homolog [Populus euphratica]	-2.24286	0.00124772	down	Potri.015G090600	AT3G25100
Pop_A15G049116	hypothetical protein POPTR_015G099500v3 [Populus trichocarpa]	-1.30898	0.000748106	down	Potri.015G099500	AT5G50740
Pop_A15G064251	hypothetical protein POPTR_015G042800v3 [Populus trichocarpa]	1.2899	0.000435994	up	Potri.015G042800	AT4G37900
Pop_A15G064424	PREDICTED: S-type anion channel SLAH2-like [Populus euphratica]	3.2398	8.68252e-05	up	Potri.015G026800	AT5G24030
Pop_A15G064464	hypothetical protein POPTR_015G024000v3 [Populus trichocarpa]	2.36618	5.29382e-06	up	Potri.015G024000	AT5G24090
Pop_A15G064526	hypothetical protein POPTR_0015s03510g [Populus trichocarpa]	-1.39877	0.000213114	down	Potri.015G048400	AT2G03810
Pop_A15G076483	hypothetical protein POPTR_015G011900v3 [Populus trichocarpa]	2.65984	0.000781725	up	Potri.015G011900	AT4G27810
Pop_A15G076503	hypothetical protein BVRB_3g050870 [Beta vulgaris subsp. vulgaris]	6.26644	0.000254241	up	Potri.015G003600	AT1G05260
Pop_A15G076618	hypothetical protein POPTR_0015s00850g [Populus trichocarpa]	1.42466	2.63973e-06	up	Potri.015G006100	AT1G64940
Pop_A15G076632	glucosamine/galactosamine-6-phosphate isomerase family protein [Populus trichocarpa]	1.59474	4.24344e-07	up	Potri.015G007300	AT5G24400
Pop_A15G076635	PREDICTED: cytochrome b5 isoform X1 [Populus euphratica]	1.57014	0.000397413	up	Potri.015G007600	AT5G53560
Pop_A15G084389	-	5.24716	0.000618923	up	Potri.015G113600	AT5G45540
Pop_A15G084497	hypothetical protein POPTR_015G122700v3 [Populus trichocarpa]	-1.59553	0.000254969	down	Potri.015G122700	AT3G54950
Pop_A16G023159	PREDICTED: secoisolariciresinol dehydrogenase-like [Populus euphratica]	3.96552	1.00796e-07	up	Potri.016G073700	AT1G52340
Pop_A16G025459	PIN1-like auxin transport protein [Populus tremula x Populus tremuloides]	-3.02696	5.84594e-05	down	Potri.016G035300	AT1G73590
Pop_A16G025468	hypothetical protein POPTR_016G034600v3 [Populus trichocarpa]	2.4418	3.38707e-08	up	Potri.016G034600	AT1G28110
Pop_A16G025500	hypothetical protein POPTR_0016s03130g [Populus trichocarpa]	2.41417	0.000333633	up	Potri.016G031500	AT1G68620
Pop_A16G028676	PREDICTED: UPF0503 protein At3g09070, chloroplastic-like [Populus euphratica]	-1.15818	0.000199871	down	Potri.016G111400	AT3G09070
Pop_A16G028746	PREDICTED: L-type lectin-domain containing receptor kinase VIII.1 [Populus euphratica]	-1.24707	2.61679e-05	down	Potri.016G107200	AT5G01090
Pop_A16G028756	kinase family protein [Populus trichocarpa]	-1.46908	0.000264465	down	Potri.016G105800	AT3G54030
Pop_A16G028784	glyoxal oxidase-related family protein [Populus trichocarpa]	1.645	0.000396481	up	Potri.016G103400	AT3G53950
Pop_A16G030725	actin family protein [Populus trichocarpa]	-1.26908	0.000473046	down	Potri.016G045500	AT3G12110
Pop_A16G030751	NAD-dependent glycerol-3-phosphate dehydrogenase family protein [Populus trichocarpa]	-1.40549	5.43423e-05	down	Potri.016G043400	AT2G41540
Pop_A16G033763	hypothetical protein POPTR_016G071600v3 [Populus trichocarpa]	1.8165	0.000585054	up	Potri.016G071600	AT2G35980
Pop_A16G035190	PREDICTED: major latex allergen Hev b 5-like [Populus euphratica]	-1.43736	0.000142453	down	Potri.016G013000	0
Pop_A16G035384	PREDICTED: rho GDP-dissociation inhibitor 1-like [Populus euphratica]	-1.37274	0.000832801	down	Potri.016G013700	AT3G07880
Pop_A16G035436	hypothetical protein POPTR_0016s02270g [Populus trichocarpa]	1.23109	0.000885261	up	Potri.016G022500	AT1G22340
Pop_A16G055199	hypothetical protein POPTR_016G067600v3 [Populus trichocarpa]	-1.09135	4.33335e-05	down	Potri.016G067600	AT3G11760
Pop_A16G055395	hypothetical protein POPTR_0016s04960g [Populus trichocarpa]	-1.16176	0.00038456	down	Potri.016G049100	AT3G57880
Pop_A16G089932	PREDICTED: probable serine/threonine-protein kinase WNK5 isoform X1 [Populus euphratica]	1.39281	0.000455921	up	Potri.016G134600	AT3G51630
Pop_A16G089950	hypothetical protein POPTR_0016s14030g [Populus trichocarpa]	2.37736	0.00011978	up	Potri.016G132700	AT5G05340
Pop_A16G090071	hypothetical protein POPTR_016G125200v3 [Populus trichocarpa]	1.48487	0.0014729	up	Potri.016G125200	AT1G07030
Pop_A16G090085	hypothetical protein POPTR_0016s13130g [Populus trichocarpa]	2.66861	0.00135313	up	Potri.016G123300	AT5G01550
Pop_A16G090086	hypothetical protein POPTR_0016s14820g [Populus trichocarpa]	-1.63517	0.00110107	down	Potri.016G141400	AT1G20670
Pop_A16G091161	PREDICTED: MLO-like protein 12 [Populus euphratica]	4.0053	0.0015955	up	Potri.016G088000	AT1G61560
Pop_A16G091238	phenylalanine ammonia-lyase [Populus tomentosa]	1.90184	1.41124e-07	up	Potri.016G091100	AT2G37040
Pop_A17G008641	PREDICTED: 1-aminocyclopropane-1-carboxylate oxidase homolog 1-like [Populus euphratica]	1.19983	1.68814e-05	up	Potri.017G135800	AT1G06620
Pop_A17G011750	PREDICTED: protein NSP-INTERACTING KINASE 1-like isoform X1 [Populus euphratica]	-1.38756	5.75253e-05	down	Potri.017G108000	AT5G16000
Pop_A17G011762	phosphogluconate dehydrogenase family protein [Populus trichocarpa]	1.17249	0.00130678	up	Potri.017G106900	AT3G02360
Pop_A17G019659	hypothetical protein POPTR_017G103100v3 [Populus trichocarpa]	-5.4863	0.00121859	down	Potri.017G103100	0
Pop_A17G020481	brassinosteroid-6-oxidase family protein [Populus trichocarpa]	-1.07706	0.00065229	down	Potri.017G099000	AT3G30180
Pop_A17G020502	PREDICTED: uncharacterized protein At1g04910 [Populus euphratica]	-1.28425	0.000695024	down	Potri.017G101300	AT5G15740
Pop_A17G020580	PREDICTED: transcription factor PRE1 [Ricinus communis]	-3.29096	8.9654e-08	down	Potri.017G081300	AT5G39860
Pop_A17G020584	hypothetical protein POPTR_0017s11800g [Populus trichocarpa]	-1.84578	7.30477e-05	down	Potri.017G081700	AT5G15150
Pop_A17G020625	hypothetical protein POPTR_017G086200v3 [Populus trichocarpa]	2.10793	0.000170783	up	Potri.017G086200	AT5G61430
Pop_A17G020648	PREDICTED: lamin-like protein [Populus euphratica]	-1.35661	0.00065125	down	Potri.017G088600	AT5G15350
Pop_A17G021133	caffeoyl shikimate esterase 10 [Populus tomentosa]	2.84367	7.19371e-25	up	Potri.017G114800	AT5G16120
Pop_A17G021147	PREDICTED: plastidic glucose transporter 4 isoform X1 [Populus euphratica]	-1.24025	0.000804515	down	Potri.017G116400	AT5G16150
Pop_A17G021166	PREDICTED: probable serine/threonine-protein kinase At1g18390 isoform X3 [Populus euphratica]	2.8375	0.00116732	up	Potri.017G118400	0
Pop_A17G027597	hypothetical protein POPTR_T096600v3 [Populus trichocarpa]	1.6858	0.00103963	up	Potri.T096600	AT5G10610
Pop_A17G030789	hypothetical protein POPTR_017G035500v3 [Populus trichocarpa]	3.09885	1.12928e-06	up	Potri.017G035500	AT1G66980
Pop_A17G030802	hypothetical protein POPTR_0017s06350g [Populus trichocarpa]	4.78102	8.822e-05	up	Potri.017G035700	AT2G43250
Pop_A17G030808	PREDICTED: probable receptor-like protein kinase At5g39020 [Populus euphratica]	4.13138	0.00134229	up	Potri.017G035400	0
Pop_A17G030809	hypothetical protein POPTR_017G035500v3 [Populus trichocarpa]	2.57468	0.000204817	up	Potri.017G035500	AT1G66980
Pop_A17G030814	PREDICTED: probable receptor-like protein kinase At5g39020 [Populus euphratica]	3.33611	5.29237e-06	up	Potri.017G034600	0
Pop_A17G030815	hypothetical protein POPTR_017G034700v3 [Populus trichocarpa]	3.0158	0.000124924	up	Potri.017G034700	AT1G66980
Pop_A17G030850	hypothetical protein POPTR_017G035400v3 [Populus trichocarpa]	3.1494	0.00103791	up	Potri.017G035400	0
Pop_A17G034400	UDP-glucosyltransferase 88A1 [Populus tomentosa]	2.26451	7.5826e-07	up	Potri.017G150000	AT3G16520
Pop_A17G034401	hypothetical protein POPTR_017G150100v3 [Populus trichocarpa]	1.58566	0.000539549	up	Potri.017G150100	AT3G16520
Pop_A17G034427	Kunitz-type trypsin inhibitor [Populus nigra]	1.67668	0.00105929	up	Potri.017G153200	AT1G17860
Pop_A17G034447	PREDICTED: uncharacterized protein LOC105140815 [Populus euphratica]	2.3706	1.81925e-06	up	Potri.017G155200	AT1G17830
Pop_A17G034471	hypothetical protein POPTR_0017s01530g [Populus trichocarpa]	2.55408	0.000175393	up	Potri.T060100	0
Pop_A17G034481	cytosolic NADP+-isocitrate dehydrogenase [Populus tremula x Populus alba]	1.01864	1.22975e-05	up	Potri.T059000	AT1G65930
Pop_A17G034527	PREDICTED: uncharacterized protein LOC105140764 isoform X3 [Populus euphratica]	-1.66416	0.000704878	down	Potri.017G147500	AT1G01490
Pop_A17G052725	PREDICTED: mannose/glucose-specific lectin-like isoform X1 [Populus euphratica]	8.12737	0.000434185	up	Potri.017G010900	AT3G16460
Pop_A17G075060	hypothetical protein POPTR_017G076800v3 [Populus trichocarpa]	1.87593	9.33353e-07	up	Potri.017G076800	AT3G47960
Pop_A17G075163	PREDICTED: aspartic proteinase PCS1-like [Populus euphratica]	1.50874	0.00191675	up	Potri.017G131800	AT5G37540
Pop_A17G075214	PREDICTED: calcium-binding protein CML24-like [Populus euphratica]	-1.17807	0.00186764	down	Potri.017G126200	AT5G37770
Pop_A17G081385	PREDICTED: protein EXORDIUM-like 2 [Populus euphratica]	1.89193	1.11222e-05	up	Potri.017G051700	AT5G64260
Pop_A17G081390	major latex protein homologue [Populus trichocarpa]	3.88635	3.76827e-11	up	Potri.017G051100	AT1G70840
Pop_A17G084982	RecName: Full=Isoprene synthase, chloroplastic; Short=PaIspS; Flags: Precursor	2.21192	2.98837e-06	up	Potri.017G041700	AT4G16740
Pop_A18G012768	hypothetical protein POPTR_0018s08240g [Populus trichocarpa]	1.42824	2.68476e-06	up	Potri.018G046500	AT1G68350
Pop_A18G012920	hypothetical protein POPTR_0018s01390g [Populus trichocarpa]	-1.81684	0.000272201	down	Potri.018G031100	AT5G11420
Pop_A18G013252	PREDICTED: zinc transporter 4, chloroplastic-like [Populus euphratica]	1.0849	0.0001983	up	Potri.018G053300	AT1G10970
Pop_A18G013272	PREDICTED: flavonoid 3'-monooxygenase-like [Populus euphratica]	3.03423	0.00176827	up	Potri.018G051300	AT5G07990
Pop_A18G018602	hypothetical protein POPTR_0018s12170g [Populus trichocarpa]	-1.22031	1.31531e-05	down	Potri.018G113700	AT5G35110
Pop_A18G018750	cation/hydrogen exchanger family protein [Populus trichocarpa]	1.82177	6.02085e-05	up	Potri.018G098300	AT5G22900
Pop_A18G018777	hypothetical protein POPTR_0018s10450g [Populus trichocarpa]	3.28075	1.10242e-05	up	Potri.T093800	AT5G57630
Pop_A18G018794	PREDICTED: xyloglucan endotransglucosylase/hydrolase protein 22-like [Populus euphratica]	2.39961	9.38134e-05	up	Potri.018G094800	AT5G57560
Pop_A18G018804	4-coumarate: coenzyme A ligase 4 [Populus tomentosa]	1.61532	0.000231453	up	Potri.018G094200	AT3G21240
Pop_A18G018810	PREDICTED: probable mitochondrial chaperone BCS1-B [Populus euphratica]	1.00112	5.60847e-05	up	Potri.018G093600	AT5G57480
Pop_A18G018841	PREDICTED: uncharacterized protein At4g30180-like [Populus euphratica]	-1.78428	0.000148826	down	Potri.018G090200	AT4G30180
Pop_A18G018859	PREDICTED: GDSL esterase/lipase At5g45670-like [Populus euphratica]	4.5038	1.33984e-10	up	Potri.018G088800	AT1G29660
Pop_A18G018877	hypothetical protein [Populus tomentosa]	2.03598	0.000416681	up	Potri.018G087400	AT2G44260
Pop_A18G018928	cinnamoyl-CoA hydratase-dehydrogenase [Populus davidiana]	1.10604	5.18078e-05	up	Potri.018G082900	AT4G29010
Pop_A18G018967	PREDICTED: cucumber peeling cupredoxin-like [Populus euphratica]	2.88625	6.10652e-06	up	Potri.018G129200	AT2G32300
Pop_A18G083160	Zinc finger protein, putative [Theobroma cacao]	2.02062	0.00139412	up	Potri.018G064000	AT1G53920
Pop_A18G086178	hypothetical protein POPTR_0018s14770g [Populus trichocarpa]	1.20194	0.000324062	up	Potri.018G150800	AT4G28400
Pop_A19G028510	PREDICTED: probable LRR receptor-like serine/threonine-protein kinase At1g07650 [Populus euphratica]	2.91881	4.76194e-06	up	Potri.019G005200	0
Pop_A19G028565	hypothetical protein POPTR_0019s03070g [Populus trichocarpa]	1.08205	2.94913e-05	up	Potri.T052100	AT1G58440
Pop_A19G037381	hypothetical protein POPTR_019G001400v3 [Populus trichocarpa]	-1.57074	0.00151376	down	Potri.019G001400	AT3G26040
Pop_A19G052409	hypothetical protein POPTR_0019s04130g [Populus trichocarpa]	-5.52047	0.000792169	down	Potri.019G024600	0
Pop_A19G052410	hypothetical protein POPTR_0019s04110g [Populus trichocarpa]	-1.83033	1.12493e-05	down	Potri.019G024400	AT3G04290
Pop_A19G052813	hypothetical protein POPTR_0019s07690g [Populus trichocarpa]	5.36354	0.000130834	up	Potri.019G050200	AT4G24340
Pop_A19G052891	hypothetical protein POPTR_0019s09300g [Populus trichocarpa]	2.67402	0.00039342	up	Potri.019G065000	AT1G03220
Pop_A19G052898	PREDICTED: transmembrane protein 115-like [Populus euphratica]	-1.27646	4.21237e-05	down	Potri.010G220900	AT3G07950
Pop_A19G052936	-	-1.56517	0.000526769	down	0	0
Pop_A19G053068	hypothetical protein POPTR_0019s09950g [Populus trichocarpa]	1.40928	1.96017e-06	up	Potri.019G071000	0
Pop_A19G053125	PREDICTED: probable arabinosyltransferase ARAD1 [Populus euphratica]	-1.14671	0.00149253	down	Potri.019G086800	AT1G34270
Pop_A19G053137	PREDICTED: sporamin A-like [Populus euphratica]	8.39705	0.000329264	up	Potri.019G088200	AT1G73325
Pop_A19G053171	hypothetical protein POPTR_019G091900v3 [Populus trichocarpa]	-2.01021	5.50895e-10	down	Potri.019G091900	AT3G58120
Pop_A19G053184	hypothetical protein POPTR_0013s12490g [Populus trichocarpa]	-1.35444	0.00018201	down	Potri.013G120600	AT2G20520
Pop_A19G053194	PREDICTED: endochitinase PR4-like [Populus euphratica]	2.1393	0.0014929	up	Potri.019G093800	AT3G54420
Pop_A19G053231	-	1.35064	0.00175294	up	Potri.019G074400	AT4G32480
Pop_A19G054949	hypothetical protein POPTR_1008s00200g [Populus trichocarpa]	1.50258	0.000455679	up	Potri.019G116800	AT4G10270
Pop_A19G054998	hypothetical protein POPTR_0019s13560g [Populus trichocarpa]	1.19146	0.000470918	up	Potri.019G104600	AT4G03340
Pop_A19G055143	hypothetical protein POPTR_019G125100v3 [Populus trichocarpa]	-1.64619	0.00179679	down	Potri.019G125100	0
Pop_A19G055146	Kunitz-type trypsin inhibitor [Populus nigra]	3.31802	8.61495e-07	up	Potri.019G121900	0
Pop_A19G055148	kunitz trypsin inhibitor TI3 [Populus tremula]	4.10573	1.00417e-05	up	Potri.019G121800	0
Pop_A19G055149	Kunitz-type protease inhibitor KPI-C2.2 [Populus trichocarpa x Populus deltoides]	5.16749	0.00122096	up	Potri.019G124500	AT1G73325
Pop_A19G055152	PREDICTED: laccase-3-like [Populus euphratica]	5.25443	0.000491806	up	Potri.019G124300	AT2G30210
Pop_A19G060505	hypothetical protein POPTR_T138800v3 [Populus trichocarpa]	3.37198	0.00102228	up	Potri.019G016200	0
Pop_A19G080757	hypothetical protein POPTR_1776s00200g [Populus trichocarpa]	1.48963	6.59744e-08	up	Potri.T012700	AT5G25610
Pop_G01G002281	hypothetical protein POPTR_001G352000v3 [Populus trichocarpa]	1.40658	3.27291e-07	up	Potri.001G352000	AT4G18230
Pop_G01G002732	hypothetical protein [Populus tomentosa]	1.19737	0.00156043	up	Potri.001G088800	AT5G42050
Pop_G01G002791	hypothetical protein POPTR_001G074700v3 [Populus trichocarpa]	-1.11713	0.000154187	down	Potri.001G074700	AT3G12710
Pop_G01G002810	CTP synthase family protein [Populus trichocarpa]	-2.50339	1.77322e-06	down	Potri.001G073100	0
Pop_G01G002894	hypothetical protein POPTR_0001s11240g [Populus trichocarpa]	-1.28087	0.000384129	down	Potri.001G085100	AT1G64640
Pop_G01G002945	LOB domain protein 3 [Populus trichocarpa]	-1.69549	0.000419678	down	Potri.001G081400	AT1G31320
Pop_G01G004319	PREDICTED: uncharacterized protein LOC105121386 [Populus euphratica]	-1.57575	0.000118514	down	Potri.001G122600	AT4G16515
Pop_G01G004341	monocopper oxidase precursor family protein [Populus trichocarpa]	-1.36272	0.00167836	down	Potri.001G120300	AT4G12420
Pop_G01G004366	hypothetical protein POPTR_001G118200v3 [Populus trichocarpa]	-1.49281	7.56483e-05	down	Potri.001G118200	AT1G62810
Pop_G01G004416	hypothetical protein POPTR_0001s08320g [Populus trichocarpa]	2.49443	0.00118968	up	Potri.001G113900	AT2G45550
Pop_G01G004449	PREDICTED: protein HOTHEAD [Populus euphratica]	-1.58146	0.000781888	down	Potri.001G111500	AT1G12570
Pop_G01G004474	hypothetical protein POPTR_0001s08820g [Populus trichocarpa]	-1.2418	0.000299	down	Potri.001G109700	AT5G64620
Pop_G01G004628	remorin family protein [Populus trichocarpa]	-1.9482	0.00018086	down	Potri.001G163000	AT1G53860
Pop_G01G004717	-	1.63347	0.00114844	up	Potri.001G155500	AT4G16760
Pop_G01G004883	hypothetical protein POPTR_0001s16810g [Populus trichocarpa]	2.00351	0.000109731	up	Potri.001G168000	AT2G05940
Pop_G01G004884	hypothetical protein POPTR_0001s16800g [Populus trichocarpa]	3.62981	0.000495142	up	Potri.001G167900	AT5G07990
Pop_G01G004890	hypothetical protein POPTR_001G167300v3 [Populus trichocarpa]	1.40612	0.000563505	up	Potri.001G167300	AT3G14067
Pop_G01G013333	hypothetical protein POPTR_0001s42040g [Populus trichocarpa]	-1.18105	0.000197988	down	Potri.001G414000	AT4G03230
Pop_G01G013372	no apical meristem family protein [Populus trichocarpa]	3.00265	0.00103648	up	Potri.001G404400	AT3G15510
Pop_G01G016445	hypothetical protein [Populus tomentosa]	1.75494	0.000104092	up	Potri.001G127600	AT5G17540
Pop_G01G016637	PREDICTED: auxin-induced protein AUX22 [Populus euphratica]	-1.37401	0.000378191	down	Potri.001G177500	AT3G15540
Pop_G01G020685	PREDICTED: uncharacterized protein LOC105133103 [Populus euphratica]	-1.4576	0.000567011	down	Potri.001G246700	AT5G59000
Pop_G01G020756	alpha-expansin 1 [Populus tremula x Populus tremuloides]	-1.19238	5.96376e-06	down	Potri.001G240900	AT2G39700
Pop_G01G020762	hypothetical protein POPTR_0001s24740g [Populus trichocarpa]	2.55808	3.04736e-06	up	Potri.001G240600	AT1G03230
Pop_G01G020817	hypothetical protein POPTR_0001s24240g [Populus trichocarpa]	2.45159	0.000586321	up	Potri.001G235700	AT5G59790
Pop_G01G020913	hypothetical protein POPTR_001G255900v3 [Populus trichocarpa]	5.7779	4.51016e-20	up	Potri.001G255900	AT3G21090
Pop_G01G024700	hypothetical protein POPTR_0001s09640g [Populus trichocarpa]	-1.2399	1.31717e-05	down	Potri.001G101600	AT1G75060
Pop_G01G024722	-	-2.13221	1.44804e-05	down	Potri.001G092200	AT1G64390
Pop_G01G024735	hypothetical protein POPTR_001G093100v3 [Populus trichocarpa]	3.1282	2.72193e-12	up	Potri.001G093100	0
Pop_G01G024759	hypothetical protein POPTR_0001s10240g [Populus trichocarpa]	1.64766	0.000125831	up	Potri.001G095600	AT3G59140
Pop_G01G024768	cation/hydrogen exchanger family protein [Populus trichocarpa]	1.00462	0.00189029	up	Potri.001G096400	AT5G41610
Pop_G01G027023	hypothetical protein POPTR_001G441400v3 [Populus trichocarpa]	6.01892	0.00118443	up	Potri.001G441400	AT4G21390
Pop_G01G034566	hypothetical protein POPTR_001G412100v3 [Populus trichocarpa]	1.38869	3.47808e-05	up	Potri.001G412100	AT1G11350
Pop_G01G034567	PREDICTED: G-type lectin S-receptor-like serine/threonine-protein kinase SD1-1 [Populus euphratica]	1.70103	0.00149994	up	Potri.001G412000	AT4G27290
Pop_G01G034570	hypothetical protein POPTR_0001s42280g [Populus trichocarpa]	4.15886	0.00163121	up	Potri.001G411700	AT4G27290
Pop_G01G035889	hypothetical protein POPTR_001G060500v3 [Populus trichocarpa]	-2.58103	1.38445e-07	down	Potri.001G060500	AT5G13140
Pop_G01G058680	PREDICTED: protein NRT1/ PTR FAMILY 2.9-like [Populus euphratica]	1.13918	2.69769e-06	up	Potri.001G351200	AT1G18880
Pop_G01G058970	hypothetical protein POPTR_0001s38320g [Populus trichocarpa]	-1.66233	1.62595e-05	down	Potri.001G374200	AT3G58120
Pop_G01G059005	hypothetical protein POPTR_001G377900v3 [Populus trichocarpa]	-1.0687	0.000644056	down	Potri.001G377900	AT1G78430
Pop_G01G060422	hypothetical protein POPTR_001G358600v3 [Populus trichocarpa]	1.88742	0.00115653	up	Potri.001G358600	AT1G30320
Pop_G01G067358	hypothetical protein POPTR_T131500v3 [Populus trichocarpa]	1.42278	7.36806e-05	up	Potri.T131500	AT2G14580
Pop_G01G067402	hypothetical protein POPTR_001G292100v3 [Populus trichocarpa]	-2.04667	6.59644e-07	down	Potri.001G292100	AT4G33800
Pop_G01G067518	hypothetical protein POPTR_0001s30980g [Populus trichocarpa]	3.56059	0.00112539	up	Potri.001G302400	AT2G15490
Pop_G01G067563	sinapyl alcohol dehydrogenase [Populus tomentosa]	-1.71669	0.000182325	down	Potri.001G307200	AT4G39330
Pop_G01G067573	PREDICTED: WAT1-related protein At5g64700-like [Populus euphratica]	2.47201	0.000363834	up	Potri.001G307800	AT5G64700
Pop_G01G067586	hypothetical protein POPTR_0092s00200g [Populus trichocarpa]	8.7892	2.93118e-13	up	Potri.T072900	AT3G25820
Pop_G01G067628	hypothetical protein POPTR_0001s31900g [Populus trichocarpa]	1.85573	0.000351368	up	Potri.001G311600	AT5G65260
Pop_G01G067630	-	2.29354	3.26276e-05	up	Potri.001G311700	AT5G64260
Pop_G01G067648	-	1.35065	0.000196351	up	0	0
Pop_G01G067678	hypothetical protein POPTR_001G278300v3 [Populus trichocarpa]	-1.75674	1.76952e-05	down	Potri.001G278300	AT5G58600
Pop_G01G067708	hypothetical protein POPTR_003G036700v3 [Populus trichocarpa]	5.89462	1.56651e-23	up	Potri.003G036700	0
Pop_G01G067802	hypothetical protein POPTR_001G213200v3 [Populus trichocarpa]	4.5918	0.000537612	up	Potri.001G213200	AT5G22860
Pop_G01G072425	hypothetical protein POPTR_0001s43020g [Populus trichocarpa]	1.33452	0.000215437	up	Potri.001G439600	AT3G12920
Pop_G01G072459	hypothetical protein POPTR_0001s43080g [Populus trichocarpa]	-1.08204	0.00114425	down	Potri.001G440300	AT4G20430
Pop_G01G074558	PREDICTED: glycine-rich cell wall structural protein-like, partial [Populus euphratica]	-1.73617	0.000277075	down	0	0
Pop_G01G074566	hypothetical protein POPTR_0001s14470g [Populus trichocarpa]	1.15496	6.50175e-05	up	Potri.001G050100	AT2G02230
Pop_G01G074587	3-ketoacyl-coA thiolase [Populus davidiana]	1.03042	0.000182406	up	0	0
Pop_G01G074630	PREDICTED: non-specific lipid transfer protein GPI-anchored 1-like [Populus euphratica]	-1.15745	0.000317233	down	Potri.001G056200	AT1G27950
Pop_G01G075108	PREDICTED: phenolic glucoside malonyltransferase 1-like [Populus euphratica]	2.05242	0.00038902	up	Potri.001G395900	AT5G39050
Pop_G01G075112	hypothetical protein POPTR_0001s40600g [Populus trichocarpa]	3.74376	8.17062e-11	up	Potri.001G395700	AT5G39050
Pop_G01G075120	hypothetical protein POPTR_0001s40600g [Populus trichocarpa]	1.24303	5.53867e-06	up	Potri.001G395700	AT5G39050
Pop_G01G075506	hypothetical protein POPTR_0001s06150g [Populus trichocarpa]	1.1098	2.80739e-05	up	Potri.001G024100	AT3G54570
Pop_G01G075576	PREDICTED: UPF0481 protein At3g47200-like isoform X4 [Populus euphratica]	-1.75108	9.1247e-05	down	Potri.001G017600	AT4G31980
Pop_G01G075580	PREDICTED: UPF0481 protein At3g47200-like isoform X1 [Populus euphratica]	-1.47674	0.00102846	down	Potri.001G017600	AT4G31980
Pop_G01G075615	hypothetical protein POPTR_001G043100v3 [Populus trichocarpa]	1.05418	0.000184992	up	Potri.001G043100	AT1G80920
Pop_G01G075753	hypothetical protein POPTR_001G039200v3 [Populus trichocarpa]	5.26835	0.000383484	up	Potri.001G039200	AT1G16260
Pop_G01G075761	hypothetical protein POPTR_001G038300v3, partial [Populus trichocarpa]	3.27369	2.05881e-05	up	Potri.001G038300	AT1G79670
Pop_G01G075763	hypothetical protein POPTR_T166600v3 [Populus trichocarpa]	2.1218	0.000425676	up	Potri.T166600	0
Pop_G01G079641	PREDICTED: fatty acid 2-hydroxylase 1-like isoform X1 [Populus euphratica]	-1.45641	0.00111817	down	Potri.001G463800	AT2G34770
Pop_G01G079663	hypothetical protein POPTR_001G466200v3 [Populus trichocarpa]	5.0584	1.77383e-05	up	Potri.001G466200	AT2G45600
Pop_G01G079711	hypothetical protein POPTR_0001s47470g [Populus trichocarpa]	-1.69929	0.000140332	down	Potri.001G470800	AT5G56120
Pop_G01G081166	oxidoreductase family protein [Populus trichocarpa]	3.67649	0.000513175	up	Potri.001G391100	AT4G13010
Pop_G01G081906	hypothetical protein POPTR_0001s45280g [Populus trichocarpa]	-1.89485	0.000116613	down	Potri.001G448700	0
Pop_G01G081910	NAC domain transcription factor VNS11 [Populus tomentosa]	2.63772	0.000153792	up	Potri.001G448400	AT2G46770
Pop_G01G081973	unknown [Populus trichocarpa]	-1.04371	0.00184595	down	Potri.001G452900	AT1G63310
Pop_G01G081995	PREDICTED: caffeic acid 3-O-methyltransferase 1-like [Populus euphratica]	6.55906	0.000306106	up	Potri.001G451100	AT5G54160
Pop_G01G082002	PREDICTED: subtilisin-like protease SBT3.3 [Populus euphratica]	3.70011	0.00158936	up	Potri.001G450400	0
Pop_G01G089199	hypothetical protein POPTR_0001s01370g [Populus trichocarpa]	1.09107	0.000145224	up	Potri.001G131300	AT5G45410
Pop_G01G089215	hypothetical protein POPTR_001G129600v3 [Populus trichocarpa]	1.04162	0.000687052	up	Potri.001G129600	AT3G23640
Pop_G01G089225	PREDICTED: transcription factor bHLH71-like isoform X2 [Populus euphratica]	-1.81684	1.09239e-05	down	Potri.001G141100	AT5G46690
Pop_G01G089228	hypothetical protein POPTR_0001s02320g [Populus trichocarpa]	3.66623	0.000570313	up	Potri.001G140700	AT2G23910
Pop_G01G089252	PREDICTED: uncharacterized protein LOC105121533 [Populus euphratica]	-2.21066	0.000643204	down	Potri.001G138300	AT2G35470
Pop_G01G090354	PREDICTED: cytochrome P450 89A2-like [Populus euphratica]	2.51973	0.000984868	up	Potri.001G330500	AT1G64940
Pop_G01G090504	hypothetical protein POPTR_001G318500v3 [Populus trichocarpa]	2.15232	0.000641875	up	Potri.001G318500	AT2G32830
Pop_G02G005225	hypothetical protein POPTR_002G048200v3 [Populus trichocarpa]	-1.10284	9.14424e-05	down	Potri.002G048200	AT3G22830
Pop_G02G005229	hypothetical protein POPTR_0002s05170g [Populus trichocarpa]	1.29769	0.000204126	up	Potri.002G050800	AT1G79970
Pop_G02G005238	hypothetical protein POPTR_0002s07960g [Populus trichocarpa]	1.66863	2.61861e-05	up	Potri.002G079400	AT1G77380
Pop_G02G005239	PREDICTED: amino acid permease 3-like [Populus euphratica]	2.26052	3.71699e-06	up	0	0
Pop_G02G005596	hypothetical protein POPTR_0002s12010g [Populus trichocarpa]	6.41199	3.02452e-92	up	Potri.002G119300	AT1G27730
Pop_G02G005651	hypothetical protein POPTR_0002s11520g [Populus trichocarpa]	1.16038	0.00139772	up	Potri.002G114500	AT1G58440
Pop_G02G005719	hypothetical protein POPTR_0515s00220g [Populus trichocarpa]	1.50703	0.000977866	up	Potri.002G126300	AT4G25000
Pop_G02G005722	hypothetical protein POPTR_0002s12770g [Populus trichocarpa]	-1.1577	9.12904e-05	down	Potri.002G126100	AT3G19270
Pop_G02G012064	senescence-associated family protein [Populus trichocarpa]	2.53659	0.000183449	up	Potri.002G140300	AT5G47060
Pop_G02G015748	PREDICTED: glycine-rich cell wall structural protein-like isoform X1 [Populus euphratica]	-5.23071	2.10887e-07	down	Potri.002G252400	0
Pop_G02G015885	-	-1.77372	0.000203281	down	Potri.002G238800	AT5G48900
Pop_G02G015974	hypothetical protein POPTR_0002s23210g [Populus trichocarpa]	-2.56563	0.000179202	down	Potri.002G231400	AT4G08910
Pop_G02G016080	hypothetical protein POPTR_0002s25950g [Populus trichocarpa]	-1.64023	5.9616e-05	down	Potri.002G257700	AT1G04040
Pop_G02G024081	DNAJ heat shock N-terminal domain-containing family protein [Populus trichocarpa]	-1.05854	0.00130164	down	Potri.002G197300	AT4G02100
Pop_G02G024126	hypothetical protein POPTR_0002s19350g [Populus trichocarpa]	-1.25914	0.000453661	down	Potri.002G192600	AT4G01950
Pop_G02G024261	hypothetical protein POPTR_002G180300v3 [Populus trichocarpa]	-2.57067	0.000363417	down	Potri.002G180300	AT2G46810
Pop_G02G024278	hypothetical protein POPTR_0002s17930g [Populus trichocarpa]	-1.58821	4.36255e-05	down	Potri.002G178500	AT4G00820
Pop_G02G024312	late embryogenesis abundant protein 5 [Populus suaveolens]	2.11896	1.00167e-05	up	Potri.002G203500	AT4G02380
Pop_G02G024315	60S ribosomal protein L18 [Populus trichocarpa]	-5.57787	0.0010402	down	Potri.002G202800	AT3G05590
Pop_G02G024325	sucrose synthase [Populus tomentosa]	1.9174	1.81868e-05	up	Potri.002G202300	AT4G02280
Pop_G02G030893	hypothetical protein POPTR_0002s15950g [Populus trichocarpa]	1.73268	0.000164433	up	Potri.002G158000	AT4G11610
Pop_G02G031040	hypothetical protein POPTR_0002s16960g [Populus trichocarpa]	2.74488	0.00160442	up	Potri.002G168200	AT2G46370
Pop_G02G035296	hypothetical protein POPTR_0002s17030g [Populus trichocarpa]	-1.03153	0.00157447	down	Potri.002G168900	AT5G53200
Pop_G02G064967	hypothetical protein POPTR_002G014000v3 [Populus trichocarpa]	5.76326	4.08336e-06	up	Potri.002G014000	AT1G76140
Pop_G02G064969	hypothetical protein POPTR_0002s01570g [Populus trichocarpa]	1.94052	0.000208614	up	Potri.002G014300	AT1G76130
Pop_G02G064982	PREDICTED: tyrosine-protein kinase CSK-like isoform X2 [Populus euphratica]	1.04996	0.00120195	up	Potri.002G015400	AT4G38470
Pop_G02G065011	cinnamyl alcohol dehydrogenase 3 [Populus tomentosa]	2.81386	0.00143327	up	Potri.002G018300	AT4G39330
Pop_G02G065028	RAC-like GTP binding protein ARAC4 [Populus trichocarpa]	-1.01435	8.41323e-05	down	Potri.002G019500	AT1G75840
Pop_G02G065031	PREDICTED: ABC transporter B family member 13-like isoform X1 [Populus euphratica]	-1.49923	0.000874484	down	Potri.002G019600	AT1G27940
Pop_G02G065089	glycosyl hydrolase family 9 family protein [Populus trichocarpa]	-1.00362	9.96716e-05	down	Potri.002G023900	AT1G19940
Pop_G02G065354	hypothetical protein POPTR_0002s00860g [Populus trichocarpa]	-2.87328	8.5177e-05	down	Potri.002G007300	AT5G24318
Pop_G02G065363	hypothetical protein POPTR_002G008400v3 [Populus trichocarpa]	2.37788	0.0001216	up	Potri.002G008400	0
Pop_G02G065433	hypothetical protein POPTR_0002s06090g [Populus trichocarpa]	-2.20274	3.05216e-05	down	Potri.002G060100	AT3G58850
Pop_G02G065438	xyloglucan endo-1 family protein [Populus trichocarpa]	5.18122	0.00167515	up	Potri.002G060500	AT4G14130
Pop_G02G065493	hypothetical protein POPTR_0002s06600g [Populus trichocarpa]	1.83121	0.0011456	up	Potri.002G065400	AT5G42440
Pop_G02G065721	LysM-domain GPI-anchored protein 1 precursor [Populus trichocarpa]	-1.4337	0.00119825	down	Potri.002G084800	AT1G21880
Pop_G02G065725	PREDICTED: WAT1-related protein At4g08300-like [Populus euphratica]	-1.98087	0.0002929	down	Potri.002G085100	AT1G21890
Pop_G02G065834	PREDICTED: probable beta-D-xylosidase 7 [Populus euphratica]	-1.48423	1.30975e-05	down	Potri.002G094000	AT1G78060
Pop_G02G065856	hypothetical protein POPTR_0002s09660g [Populus trichocarpa]	-1.44385	9.53015e-05	down	Potri.002G096100	AT1G22250
Pop_G02G065880	hypothetical protein POPTR_0002s09830g [Populus trichocarpa]	-1.4492	6.58599e-09	down	Potri.002G098100	AT1G78260
Pop_G02G065884	phosphate-responsive family protein [Populus trichocarpa]	-1.61616	0.000689466	down	Potri.002G098600	AT4G08950
Pop_G02G065892	hypothetical protein OsI_11871 [Oryza sativa Indica Group]	1.65493	0.000226169	up	Potri.002G099200	AT1G22410
Pop_G02G065895	hypothetical protein POPTR_0002s09980g [Populus trichocarpa]	1.60225	0.000574863	up	Potri.002G099600	AT1G28220
Pop_G02G065923	PREDICTED: protein TRANSPARENT TESTA 12-like [Populus euphratica]	2.67127	0.000542736	up	Potri.002G102100	AT5G65380
Pop_G02G065957	mitochondrial substrate carrier family protein [Populus trichocarpa]	1.43479	6.77013e-08	up	Potri.002G104400	AT2G22500
Pop_G02G065985	-	1.62543	9.85577e-06	up	Potri.002G106800	AT1G09970
Pop_G02G065990	MATE efflux family protein [Populus trichocarpa]	2.14149	6.78823e-05	up	Potri.002G107200	AT1G58340
Pop_G02G066070	hypothetical protein POPTR_0002s10930g [Populus trichocarpa]	1.6988	0.00162872	up	Potri.002G108600	AT5G64460
Pop_G02G080423	auxin-responsive family protein [Populus trichocarpa]	2.09693	0.000381098	up	Potri.002G222700	AT5G35735
Pop_G03G010489	hypothetical protein POPTR_0003s06460g [Populus trichocarpa]	4.44871	0.000102831	up	Potri.003G066400	AT5G07990
Pop_G03G010503	hypothetical protein POPTR_013G141900v3 [Populus trichocarpa]	-1.01462	0.00061562	down	Potri.013G141900	AT1G72610
Pop_G03G010532	hypothetical protein POPTR_0003s06600g [Populus trichocarpa]	1.45766	0.00182042	up	Potri.003G068000	AT1G19110
Pop_G03G010538	PREDICTED: biotin carboxyl carrier protein of acetyl-CoA carboxylase 1, chloroplastic isoform X1 [Populus euphratica]	-1.13754	0.00176028	down	Potri.003G061400	AT3G15690
Pop_G03G010554	hypothetical protein POPTR_0003s06580g [Populus trichocarpa]	1.28511	5.92306e-05	up	Potri.003G067800	AT1G72510
Pop_G03G011242	pectinesterase family protein [Populus trichocarpa]	1.36673	0.000186431	up	Potri.003G072800	AT3G14310
Pop_G03G011246	hypothetical protein POPTR_003G072400v3 [Populus trichocarpa]	2.32402	2.85984e-05	up	Potri.003G072400	AT3G14280
Pop_G03G013416	hypothetical protein POPTR_0003s08390g [Populus trichocarpa]	1.31805	0.000615853	up	Potri.003G085800	AT1G32740
Pop_G03G013451	-	-1.14766	5.35065e-06	down	Potri.003G082300	0
Pop_G03G013513	hypothetical protein POPTR_0003s09250g [Populus trichocarpa]	1.49635	8.18801e-06	up	Potri.003G093700	AT2G23910
Pop_G03G013588	hypothetical protein POPTR_0003s08480g [Populus trichocarpa]	-2.76852	0.000731671	down	Potri.003G086600	AT5G38610
Pop_G03G013609	molybdenum cofactor sulfurase family protein [Populus trichocarpa]	1.06906	0.000933598	up	Potri.003G154900	AT1G30910
Pop_G03G013744	hypothetical protein CUMW_043520 [Citrus unshiu]	3.37852	1.13152e-11	up	Potri.003G142300	AT4G23990
Pop_G03G013746	hypothetical protein [Populus tomentosa]	1.15902	0.00124769	up	Potri.003G141900	AT5G42050
Pop_G03G013778	hypothetical protein POPTR_003G139000v3 [Populus trichocarpa]	1.50915	0.00011465	up	Potri.003G139000	0
Pop_G03G013806	hypothetical protein POPTR_0003s13650g [Populus trichocarpa]	2.30507	8.31108e-06	up	Potri.003G136700	AT5G41761
Pop_G03G013947	CTP synthase family protein [Populus trichocarpa]	-1.45688	7.41341e-05	down	Potri.003G157900	AT1G30820
Pop_G03G021323	IAA-amino acid hydrolase [Populus tomentosa]	1.2166	0.00120757	up	Potri.003G045200	AT1G51760
Pop_G03G049471	hypothetical protein POPTR_003G028200v3 [Populus trichocarpa]	5.97469	1.11494e-07	up	Potri.003G028200	0
Pop_G03G049480	hypothetical protein POPTR_003G029400v3 [Populus trichocarpa]	6.34556	2.92919e-07	up	Potri.003G029400	AT2G25470
Pop_G03G049527	hypothetical protein POPTR_003G028700v3 [Populus trichocarpa]	2.71497	0.000722315	up	Potri.003G028700	AT1G07390
Pop_G03G050595	hypothetical protein POPTR_0003s12690g [Populus trichocarpa]	-1.28255	0.000235348	down	Potri.003G126800	AT5G12250
Pop_G03G050615	short-chain dehydrogenase Tic32 family protein [Populus trichocarpa]	1.21223	1.39364e-05	up	Potri.003G128700	AT4G11410
Pop_G03G050616	hypothetical protein POPTR_0003s12890g [Populus trichocarpa]	1.48855	0.000187191	up	Potri.003G128800	AT4G23420
Pop_G03G050618	cytochrome P450 family protein [Populus trichocarpa]	-1.21286	0.00165517	down	Potri.003G129100	AT1G63710
Pop_G03G055572	hypothetical protein POPTR_0003s18960g [Populus trichocarpa]	6.9805	9.11132e-07	up	Potri.003G190300	AT5G07900
Pop_G03G055606	cystathionine gamma-synthase [Populus tomentosa]	8.68073	4.08213e-06	up	Potri.003G190600	AT1G64660
Pop_G03G055730	glutathione-disulfide reductase family protein [Populus trichocarpa]	1.33113	2.65112e-05	up	Potri.003G178200	AT3G24170
Pop_G03G055843	hypothetical protein POPTR_0003s16620g [Populus trichocarpa]	-1.61393	3.23284e-06	down	Potri.003G167800	AT1G69040
Pop_G03G055853	hypothetical protein POPTR_0003s16550g [Populus trichocarpa]	-1.19717	0.00087956	down	Potri.003G167100	AT5G13140
Pop_G03G056306	hypothetical protein POPTR_0003s20180g [Populus trichocarpa]	-4.89138	0.000367214	down	Potri.003G203000	AT1G22220
Pop_G03G076260	hypothetical protein POPTR_003G212000v3 [Populus trichocarpa]	1.68333	0.000923769	up	Potri.003G212000	AT5G60900
Pop_G03G076306	hypothetical protein POPTR_0003s21440g [Populus trichocarpa]	-1.5659	0.00177553	down	Potri.003G216500	AT1G55230
Pop_G03G076412	hypothetical protein POPTR_0108s00210g [Populus trichocarpa]	1.28017	0.000181318	up	Potri.003G208600	AT4G31980
Pop_G03G077906	hypothetical protein POPTR_003G120300v3 [Populus trichocarpa]	1.08204	0.00146134	up	Potri.003G120300	AT4G11820
Pop_G03G077947	hypothetical protein POPTR_0003s11950g [Populus trichocarpa]	1.52041	8.04e-05	up	Potri.003G119600	AT4G22920
Pop_G03G078136	hypothetical protein POPTR_003G117500v3 [Populus trichocarpa]	-1.29019	0.00159976	down	Potri.003G117500	AT1G12460
Pop_G03G078273	nitrate transporter family protein [Populus trichocarpa]	1.31625	1.88526e-07	up	Potri.003G111500	AT1G12110
Pop_G03G083759	hypothetical protein POPTR_003G003400v3 [Populus trichocarpa]	1.19727	0.00171398	up	Potri.003G003400	AT5G49900
Pop_G03G083775	cytochrome P450 family protein [Populus trichocarpa]	6.35719	0.000622239	up	Potri.003G006000	AT4G37370
Pop_G04G010680	pectinacetylesterase family protein [Populus trichocarpa]	1.23221	0.000555597	up	Potri.004G233900	AT5G45280
Pop_G04G010682	PREDICTED: uncharacterized protein LOC105128479 isoform X3 [Populus euphratica]	1.02355	0.0010288	up	Potri.004G234100	AT4G19420
Pop_G04G011011	nodule-enhanced malate dehydrogenase family protein [Populus trichocarpa]	1.01537	0.000567321	up	Potri.004G112800	AT3G47520
Pop_G04G011014	hypothetical protein POPTR_0004s11200g [Populus trichocarpa]	-1.36845	0.00144866	down	Potri.004G113200	AT3G30300
Pop_G04G011058	type IIIa membrane protein cp-wap13 [Populus trichocarpa]	1.11045	0.000126624	up	Potri.004G117800	AT5G15650
Pop_G04G011192	expansin protein [Populus tomentosa]	-2.01699	3.31336e-06	down	Potri.004G123200	AT1G69530
Pop_G04G018179	GDSL-motif lipase/hydrolase family protein [Populus trichocarpa]	-1.86857	0.00017482	down	Potri.004G051900	AT5G45950
Pop_G04G018223	hypothetical protein POPTR_004G051500v3 [Populus trichocarpa]	2.68217	1.62416e-07	up	Potri.004G051500	AT5G28010
Pop_G04G023233	PREDICTED: cytochrome P450 716B1-like [Populus euphratica]	4.42839	0.00139636	up	0	0
Pop_G04G023244	hypothetical protein POPTR_0004s01860g [Populus trichocarpa]	-3.55846	2.22841e-05	down	Potri.004G019000	AT1G11600
Pop_G04G023249	beta-glucosidase 46 [Citrus clementina]	1.48307	0.000594739	up	0	0
Pop_G04G023264	xyloglucan:xyloglucosyl transferase family protein [Populus trichocarpa]	-1.14489	8.35187e-06	down	Potri.004G021000	AT1G11545
Pop_G04G023313	Brassica self-incompatibility locus family protein [Populus trichocarpa]	1.43433	9.27976e-05	up	Potri.004G028000	AT4G21380
Pop_G04G023380	hypothetical protein POPTR_0004s03220g [Populus trichocarpa]	-2.82008	0.00180527	down	Potri.004G032100	AT4G03270
Pop_G04G023390	aminocyclopropane carboxylate oxidase family protein [Populus trichocarpa]	1.18615	4.22727e-05	up	Potri.004G003000	AT1G05010
Pop_G04G023413	chromoplast-specific carotenoid-associated protein CHRC [Populus trichocarpa]	1.07442	0.000258938	up	Potri.004G003200	AT4G22240
Pop_G04G023445	hypothetical protein POPTR_004G037800v3 [Populus trichocarpa]	4.60419	9.99507e-06	up	Potri.004G037800	AT1G11080
Pop_G04G023449	hypothetical protein POPTR_004G038100v3 [Populus trichocarpa]	-1.58937	0.00113894	down	Potri.004G038100	AT5G08370
Pop_G04G023490	PREDICTED: probable acyl-activating enzyme 6 [Populus euphratica]	2.00929	0.00190674	up	Potri.004G000300	AT5G16340
Pop_G04G023498	WRKY transcription factor 28 [(Populus tomentosa x Populus bolleana) x Populus tomentosa]	2.02191	0.0011312	up	Potri.004G007500	AT1G62300
Pop_G04G051923	hypothetical protein POPTR_004G055000v3 [Populus trichocarpa]	1.15131	0.00095747	up	Potri.004G055000	AT1G29050
Pop_G04G051926	hypothetical protein POPTR_0004s05380g [Populus trichocarpa]	7.23148	0.000816288	up	Potri.004G054600	AT4G18550
Pop_G04G059158	hypothetical protein POPTR_004G217200v3 [Populus trichocarpa]	1.13153	0.000361908	up	Potri.004G217200	AT3G44880
Pop_G04G059273	transporter-related family protein [Populus trichocarpa]	1.3436	2.2928e-06	up	Potri.004G207100	AT4G35300
Pop_G04G059278	PREDICTED: protein EXORDIUM-like 5 [Populus euphratica]	-1.16862	0.000764931	down	Potri.004G206600	AT2G17230
Pop_G04G060221	PREDICTED: thaumatin-like protein 1b isoform X2 [Populus euphratica]	-1.54262	0.00166857	down	Potri.004G173200	0
Pop_G04G060256	proline-rich family protein [Populus trichocarpa]	-3.08713	3.37333e-05	down	Potri.004G169200	AT2G16630
Pop_G04G066569	cinnamate:CoA ligase [Populus davidiana]	2.89014	0.000694306	up	Potri.004G082000	AT1G65880
Pop_G04G066623	unknown [Populus trichocarpa x Populus deltoides]	1.15976	0.000918562	up	Potri.004G086600	AT2G38540
Pop_G04G066669	PREDICTED: uncharacterized protein LOC105109711 [Populus euphratica]	1.91957	3.5828e-07	up	Potri.004G091100	AT1G23170
Pop_G04G066693	hypothetical protein POPTR_0004s09240g [Populus trichocarpa]	-1.23258	0.000319258	down	Potri.004G093500	AT2G01275
Pop_G04G066763	hypothetical protein POPTR_004G100900v3 [Populus trichocarpa]	1.43837	0.00108881	up	Potri.004G100900	AT1G13340
Pop_G04G066782	hypothetical protein POPTR_004G103200v3 [Populus trichocarpa]	1.55479	0.000551288	up	Potri.004G103200	AT5G39050
Pop_G04G083909	hypothetical protein POPTR_004G137600v3 [Populus trichocarpa]	-1.52345	8.6209e-05	down	Potri.004G137600	AT2G40980
Pop_G05G008210	PREDICTED: WAT1-related protein At4g08290 isoform X1 [Populus euphratica]	3.37311	0.000483927	up	Potri.005G176100	AT4G08290
Pop_G05G008242	PREDICTED: IAA-amino acid hydrolase ILR1-like 6 [Populus euphratica]	1.26159	0.00132295	up	Potri.005G178900	AT1G44350
Pop_G05G008265	PREDICTED: amino acid permease 3-like [Populus euphratica]	2.14678	9.49257e-09	up	Potri.005G181600	AT1G77380
Pop_G05G008301	hypothetical protein POPTR_0005s20690g [Populus trichocarpa]	-1.442	0.00125335	down	Potri.005G184700	AT1G44000
Pop_G05G008337	unknown [Populus trichocarpa x Populus deltoides]	1.80202	0.00175174	up	Potri.005G188400	AT1G78780
Pop_G05G008406	PREDICTED: peroxidase 12 [Populus euphratica]	1.86143	6.42013e-05	up	Potri.005G195700	AT1G71695
Pop_G05G008552	uncharacterized protein LOC110673727 [Hevea brasiliensis]	-1.48107	0.00139134	down	0	0
Pop_G05G008560	hypothetical protein POPTR_0005s23110g [Populus trichocarpa]	1.14332	3.12044e-06	up	Potri.005G209500	AT3G63140
Pop_G05G008799	catalase family protein [Populus trichocarpa]	1.67494	3.268e-05	up	Potri.005G251600	AT4G35090
Pop_G05G017706	hypothetical protein POPTR_0005s09740g [Populus trichocarpa]	1.72366	5.70756e-11	up	Potri.005G094600	AT1G14650
Pop_G05G017709	hypothetical protein POPTR_0005s11300g [Populus trichocarpa]	1.10598	1.78595e-05	up	Potri.005G110900	AT5G66120
Pop_G05G017712	hypothetical protein POPTR_0005s11350g [Populus trichocarpa]	-1.51558	0.000192348	down	Potri.005G111400	AT1G11000
Pop_G05G017717	hypothetical protein POPTR_0005s09750g [Populus trichocarpa]	-2.44559	1.98896e-43	down	Potri.005G094700	AT3G19800
Pop_G05G017733	hypothetical protein POPTR_0005s11560g [Populus trichocarpa]	1.08433	0.00072166	up	Potri.005G113600	AT5G66210
Pop_G05G017734	unknown [Populus trichocarpa]	1.47324	0.000513213	up	0	0
Pop_G05G017735	unknown [Populus trichocarpa]	1.21492	0.0018163	up	Potri.005G113900	AT3G51240
Pop_G05G017803	PREDICTED: mannan endo-1,4-beta-mannosidase 7-like [Populus euphratica]	-1.38497	0.0007079	down	Potri.005G120500	AT5G66460
Pop_G05G017837	hypothetical protein POPTR_0005s12570g [Populus trichocarpa]	-1.88988	0.00169195	down	Potri.005G124200	AT2G25737
Pop_G05G017890	PREDICTED: STS14 protein-like [Populus euphratica]	-2.32827	0.00189355	down	Potri.005G130100	AT5G66590
Pop_G05G017991	PREDICTED: plant intracellular Ras-group-related LRR protein 4-like [Populus euphratica]	-1.10574	8.43844e-06	down	Potri.005G098600	AT4G35470
Pop_G05G018000	auxin efflux carrier family protein [Populus trichocarpa]	1.98316	2.43043e-08	up	Potri.005G099300	AT2G17500
Pop_G05G032785	hypothetical protein POPTR_005G006500v3 [Populus trichocarpa]	-1.43376	0.00181663	down	Potri.005G006500	AT1G09390
Pop_G05G032825	hydrophobic protein LTI6B [Asparagus officinalis]	-1.13752	1.39272e-05	down	Potri.005G002200	0
Pop_G05G032853	hypothetical protein POPTR_005G014300v3 [Populus trichocarpa]	3.33754	3.57764e-10	up	Potri.005G014300	AT1G56430
Pop_G05G032873	hypothetical protein POPTR_0056s00220g [Populus trichocarpa]	2.72247	0.000746309	up	Potri.005G016100	AT1G74190
Pop_G05G032892	-	-1.80431	0.000321689	down	Potri.005G011400	AT5G49525
Pop_G05G057200	hypothetical protein POPTR_0005s25900g [Populus trichocarpa]	-2.12944	0.00016659	down	Potri.005G237800	AT1G75690
Pop_G05G057295	hypothetical protein POPTR_005G229500v3 [Populus trichocarpa]	2.72354	0.00117971	up	Potri.005G229500	AT5G42800
Pop_G05G057310	hypothetical protein POPTR_0005s24990g [Populus trichocarpa]	-1.84675	0.000157686	down	Potri.005G228300	AT1G47271
Pop_G05G057405	PREDICTED: 4-coumarate--CoA ligase-like 5 [Populus euphratica]	1.38498	0.000229461	up	Potri.005G248500	AT1G20510
Pop_G05G068920	2-dehydro-3-deoxyphosphoheptonate aldolase family protein [Populus trichocarpa]	1.92123	1.48874e-05	up	Potri.005G162800	AT4G33510
Pop_G05G069865	PREDICTED: probable histone H2A.5 [Populus euphratica]	-1.21437	0.00153788	down	Potri.005G026500	AT5G27670
Pop_G05G072214	hypothetical protein POPTR_0005s04240g [Populus trichocarpa]	1.01515	0.00136261	up	Potri.005G040600	AT5G27320
Pop_G05G072225	hypothetical protein POPTR_005G039500v3 [Populus trichocarpa]	2.09901	0.000303025	up	Potri.005G039500	AT2G29150
Pop_G05G072259	hypothetical protein POPTR_005G036600v3 [Populus trichocarpa]	-2.03371	0.00104933	down	Potri.005G036600	AT1G54820
Pop_G05G072263	hypothetical protein POPTR_0005s03840g [Populus trichocarpa]	1.58057	0.000726772	up	Potri.005G036300	AT3G06130
Pop_G05G072316	hypothetical protein POPTR_005G028200v3 [Populus trichocarpa]	-2.84902	9.76253e-05	down	Potri.005G028200	AT3G26040
Pop_G05G072353	hypothetical protein POPTR_0005s05250g [Populus trichocarpa]	-1.01352	0.00108125	down	Potri.005G050900	AT5G28150
Pop_G05G073568	hypothetical protein POPTR_005G088700v3 [Populus trichocarpa]	-2.31346	0.000826682	down	Potri.005G088700	0
Pop_G05G073582	PREDICTED: ribonucleoside-diphosphate reductase large subunit-like [Populus euphratica]	-1.0255	0.000876519	down	Potri.005G087300	AT2G21790
Pop_G05G073586	hypothetical protein POPTR_0005s08920g [Populus trichocarpa]	-1.0654	0.000324949	down	Potri.005G087000	AT5G64770
Pop_G05G085030	hypothetical protein POPTR_005G139100v3 [Populus trichocarpa]	-1.67413	8.11381e-07	down	Potri.005G139100	AT5G67070
Pop_G05G085038	hypothetical protein POPTR_0005s19380g [Populus trichocarpa]	-1.83772	2.1864e-05	down	Potri.005G150100	AT1G10020
Pop_G06G003081	PREDICTED: U-box domain-containing protein 12 [Populus euphratica]	-1.7415	3.61129e-05	down	Potri.006G263100	AT4G31890
Pop_G06G003168	hypothetical protein POPTR_0006s26630g [Populus trichocarpa]	-1.49782	7.18592e-07	down	Potri.006G250100	AT5G11420
Pop_G06G003188	hypothetical protein POPTR_006G248000v3 [Populus trichocarpa]	-1.33467	5.54478e-05	down	Potri.006G248000	AT1G52820
Pop_G06G003213	hypothetical protein POPTR_006G245900v3 [Populus trichocarpa]	1.25235	0.0016171	up	Potri.006G245900	AT2G25680
Pop_G06G003215	PREDICTED: leucine-rich repeat extensin-like protein 3 isoform X2 [Populus euphratica]	-1.58307	0.000129627	down	Potri.006G245600	AT3G24480
Pop_G06G003286	chitinase 3 [Populus x canadensis]	3.86321	0.00144169	up	Potri.006G188400	AT4G19810
Pop_G06G003293	hypothetical protein POPTR_0006s21970g [Populus trichocarpa]	1.14938	0.000291484	up	Potri.006G203200	AT3G11670
Pop_G06G003352	hypothetical protein POPTR_0006s22440g [Populus trichocarpa]	1.2117	3.12886e-06	up	Potri.006G207900	AT2G24280
Pop_G06G003432	hypothetical protein POPTR_0006s23220g [Populus trichocarpa]	2.21905	0.000271878	up	Potri.006G215700	AT2G37330
Pop_G06G003531	hypothetical protein POPTR_0006s24160g [Populus trichocarpa]	2.59461	0.0017609	up	0	0
Pop_G06G003546	hypothetical protein POPTR_0006s24330g [Populus trichocarpa]	-1.504	0.000167157	down	Potri.006G226800	AT2G26150
Pop_G06G003553	hypothetical protein POPTR_006G227500v3 [Populus trichocarpa]	1.52332	3.70945e-05	up	Potri.006G227500	AT3G13790
Pop_G06G003634	hypothetical protein POPTR_006G235800v3 [Populus trichocarpa]	1.58613	0.00137904	up	Potri.006G235800	AT5G25930
Pop_G06G003650	PREDICTED: lachrymatory-factor synthase [Populus euphratica]	2.95252	0.000387932	up	Potri.006G237100	AT4G32870
Pop_G06G003676	PREDICTED: myosin heavy chain kinase B-like [Populus euphratica]	-2.6227	0.000385517	down	Potri.006G239600	AT3G50390
Pop_G06G011147	hypothetical protein POPTR_0006s28660g [Populus trichocarpa]	-1.06961	6.7577e-05	down	Potri.006G271800	AT3G14470
Pop_G06G014282	hypothetical protein POPTR_006G041100v3 [Populus trichocarpa]	-1.07752	0.000286353	down	Potri.006G041100	AT3G57040
Pop_G06G014369	hypothetical protein POPTR_006G048500v3 [Populus trichocarpa]	1.26774	0.000122297	up	Potri.006G048500	AT3G10320
Pop_G06G034858	hypothetical protein POPTR_0006s01160g [Populus trichocarpa]	1.24297	0.000327212	up	Potri.006G010000	AT1G07250
Pop_G06G034884	PREDICTED: anthocyanidin 3-O-glucosyltransferase 6-like [Populus euphratica]	1.65533	0.000207222	up	Potri.006G007300	AT4G15260
Pop_G06G034919	cellulose synthase like protein E3 [Populus tomentosa]	1.66045	0.000230359	up	Potri.006G004300	AT1G55850
Pop_G06G034934	NBS-LRR resistance protein RGH2 [Populus trichocarpa]	-1.07079	0.00124653	down	Potri.006G271800	AT3G14470
Pop_G06G035489	H+-ATPase family protein [Populus trichocarpa]	1.89979	3.17718e-06	up	Potri.006G275000	AT2G24520
Pop_G06G035507	PREDICTED: probable sarcosine oxidase [Populus euphratica]	5.39528	0.000111804	up	Potri.006G272800	AT2G24580
Pop_G06G051263	hydrolase family protein [Populus trichocarpa]	1.30417	0.00032555	up	Potri.006G155500	AT3G24420
Pop_G06G051346	kinase family protein [Populus trichocarpa]	1.38549	0.000738706	up	0	0
Pop_G06G051383	hypothetical protein POPTR_006G130400v3 [Populus trichocarpa]	-2.07503	1.97759e-10	down	Potri.006G130400	AT5G03120
Pop_G06G051402	hypothetical protein POPTR_006G128900v3 [Populus trichocarpa]	1.8001	1.28783e-05	up	Potri.006G128900	AT1G30760
Pop_G06G051419	hypothetical protein POPTR_0006s12920g [Populus trichocarpa]	-1.1047	0.000650705	down	Potri.006G127400	AT2G37210
Pop_G06G051423	hypothetical protein POPTR_0006s12890g [Populus trichocarpa]	2.62293	0.000254117	up	Potri.006G127000	AT1G31335
Pop_G06G051426	phenylalanine ammonia-lyase 1 [Populus tomentosa]	2.56276	3.01997e-11	up	Potri.006G126800	AT2G37040
Pop_G06G051455	hypothetical protein POPTR_0011s02060g [Populus trichocarpa]	3.13817	0.000285248	up	Potri.011G034200	0
Pop_G06G051464	PREDICTED: thiol protease aleurain-like [Populus euphratica]	1.10079	1.83637e-06	up	Potri.006G141700	AT5G60360
Pop_G06G051556	PREDICTED: uncharacterized protein LOC105121825 isoform X1 [Populus euphratica]	-1.39526	0.000328371	down	Potri.006G112000	AT1G20670
Pop_G06G051584	vacuolar sorting receptor family protein [Populus trichocarpa]	1.06578	0.000775848	up	Potri.006G108800	AT3G52850
Pop_G06G051654	hypothetical protein POPTR_0006s10380g [Populus trichocarpa]	2.06452	1.93155e-07	up	Potri.006G102900	0
Pop_G06G051686	mitochondrial substrate carrier family protein [Populus trichocarpa]	-1.05446	0.000506055	down	0	0
Pop_G06G051818	PREDICTED: RING finger and CHY zinc finger domain-containing protein 1-like [Populus euphratica]	-1.00217	0.000415178	down	0	0
Pop_G06G051833	expansin family protein [Populus trichocarpa]	-1.16221	0.000505217	down	Potri.006G086100	AT2G37640
Pop_G06G051880	hypothetical protein POPTR_006G081600v3 [Populus trichocarpa]	-1.24639	0.00162814	down	Potri.006G081600	AT5G67250
Pop_G06G051960	hypothetical protein POPTR_0006s12000g [Populus trichocarpa]	2.77246	5.17803e-06	up	Potri.006G118500	AT5G02070
Pop_G06G053829	hypothetical protein POPTR_0006s20010g [Populus trichocarpa]	-2.21013	8.40482e-06	down	Potri.006G186100	AT1G69940
Pop_G06G053856	PREDICTED: NADPH--cytochrome P450 reductase-like [Populus euphratica]	2.18608	3.41524e-07	up	Potri.006G167200	AT4G30210
Pop_G06G053869	PREDICTED: uncharacterized protein At4g30180-like [Populus euphratica]	-2.8368	0.001136	down	Potri.018G090200	AT2G18969
Pop_G06G053880	ceramide glucosyltransferase family protein [Populus trichocarpa]	-1.24665	0.000562812	down	Potri.006G164800	0
Pop_G06G053948	BRI1 SUPPRESSOR 1 family protein [Populus trichocarpa]	-1.19307	0.000147491	down	Potri.006G183200	AT4G30610
Pop_G06G053978	hypothetical protein POPTR_0006s19340g [Populus trichocarpa]	-2.89656	0.000299887	down	Potri.006G179700	AT5G54010
Pop_G06G076130	hypothetical protein POPTR_006G057900v3 [Populus trichocarpa]	8.77571	2.9126e-05	up	Potri.006G057900	AT2G42250
Pop_G06G076132	PREDICTED: 3,9-dihydroxypterocarpan 6A-monooxygenase [Populus euphratica]	4.61595	0.00075634	up	Potri.006G058200	AT5G06900
Pop_G06G082025	sugar transporter family protein [Populus trichocarpa]	2.40083	1.75878e-06	up	Potri.006G015300	AT4G16480
Pop_G06G082096	-	1.86529	2.8257e-06	up	0	0
Pop_G06G089780	hypothetical protein POPTR_006G027800v3 [Populus trichocarpa]	1.80197	5.26034e-05	up	Potri.006G027800	0
Pop_G07G031837	hypothetical protein POPTR_004G179300v3 [Populus trichocarpa]	2.1865	0.000436852	up	Potri.004G179300	AT1G05680
Pop_G07G052150	PREDICTED: patatin-like protein 2 [Populus euphratica]	1.12956	0.00148047	up	Potri.007G040400	AT2G26560
Pop_G07G052169	hypothetical protein POPTR_0007s11160g [Populus trichocarpa]	-3.96331	1.16653e-05	down	Potri.007G042600	AT5G66800
Pop_G07G052196	PREDICTED: protein RALF-like 34 [Populus euphratica]	-2.04445	4.31998e-05	down	Potri.007G044700	AT5G67070
Pop_G07G052207	PREDICTED: PI-PLC X domain-containing protein At5g67130-like [Populus euphratica]	-1.02148	0.000455222	down	Potri.007G045700	AT5G67130
Pop_G07G052214	hypothetical protein POPTR_007G038300v3 [Populus trichocarpa]	-1.28408	0.00180039	down	Potri.007G038300	AT5G66920
Pop_G07G060993	hypothetical protein POPTR_0007s05960g [Populus trichocarpa]	1.35501	4.09525e-05	up	Potri.007G087800	AT1G64940
Pop_G07G060994	hypothetical protein POPTR_0007s05910g [Populus trichocarpa]	1.78995	0.00121577	up	Potri.T079500	0
Pop_G07G061000	-	4.39783	0.000433919	up	Potri.007G089000	AT2G22240
Pop_G07G061129	beta-galactosidase family protein [Populus trichocarpa]	-1.28497	0.000133806	down	Potri.007G099800	AT5G63810
Pop_G07G061299	PREDICTED: uncharacterized protein LOC105124658 isoform X1 [Populus euphratica]	2.01499	0.000146762	up	Potri.007G116100	AT2G22570
Pop_G07G061338	hypothetical protein POPTR_0007s02760g [Populus trichocarpa]	-1.57196	0.00022086	down	Potri.007G120100	0
Pop_G07G061365	unnamed protein product, partial [Vitis vinifera]	-2.16114	0.0010981	down	Potri.007G122200	AT5G15180
Pop_G07G061398	hypothetical protein POPTR_007G125800v3 [Populus trichocarpa]	3.68042	0.00158322	up	Potri.007G125800	AT5G38260
Pop_G07G061640	hypothetical protein POPTR_0007s07300g [Populus trichocarpa]	3.84656	5.2977e-06	up	Potri.007G075000	AT3G26300
Pop_G07G062438	hypothetical protein POPTR_007G027900v3 [Populus trichocarpa]	2.11012	0.000399433	up	Potri.007G027900	AT4G36670
Pop_G07G062467	hypothetical protein POPTR_0007s12880g [Populus trichocarpa]	-1.19218	0.000488173	down	Potri.007G025000	AT5G66550
Pop_G07G062630	hypothetical protein POPTR_0007s14390g [Populus trichocarpa]	1.52292	0.000598621	up	Potri.007G010200	AT5G65380
Pop_G07G062649	xyloglucan endotransglycosylase/hydrolase precursor XTH-36 [Populus tremula x Populus tremuloides]	1.06914	9.08987e-05	up	Potri.007G008500	AT5G65730
Pop_G07G062738	PREDICTED: elongation of fatty acids protein 3-like [Populus euphratica]	1.16677	0.00105529	up	Potri.007G031500	AT4G36830
Pop_G07G063259	hypothetical protein POPTR_0007s15300g [Populus trichocarpa]	1.71044	7.1662e-06	up	Potri.007G001200	AT3G19990
Pop_G07G085336	PREDICTED: NAC domain-containing protein 86-like [Populus euphratica]	-1.36497	0.000228892	down	Potri.007G127700	AT5G39820
Pop_G07G085351	hypothetical protein POPTR_007G126200v3 [Populus trichocarpa]	1.61914	3.72089e-06	up	Potri.007G126200	AT5G38280
Pop_G07G085353	PREDICTED: probable receptor-like protein kinase At5g39030 [Populus euphratica]	4.07774	0.000437448	up	Potri.007G125000	AT5G38260
Pop_G08G008719	hypothetical protein POPTR_008G027500v3 [Populus trichocarpa]	7.03962	5.39882e-05	up	Potri.008G027500	AT1G59970
Pop_G08G022056	PREDICTED: early light-induced protein 2, chloroplastic-like [Populus euphratica]	-5.06268	0.000777703	down	Potri.008G158000	AT3G22840
Pop_G08G027996	hypothetical protein POPTR_0014s03550g [Populus trichocarpa]	1.98472	0.000506874	up	Potri.014G036200	AT1G27040
Pop_G08G046366	PREDICTED: uncharacterized protein At4g15970-like [Populus euphratica]	3.3853	1.5088e-06	up	Potri.008G142200	AT1G14590
Pop_G08G057581	phenylalanine ammonia-lyase family protein [Populus trichocarpa]	1.5374	0.00128603	up	Potri.008G038200	AT2G37040
Pop_G08G057623	MLO-like protein 12 [Populus trichocarpa]	1.14504	0.00155231	up	Potri.008G041400	AT1G61560
Pop_G08G057668	hypothetical protein POPTR_008G045300v3 [Populus trichocarpa]	1.18034	0.0010752	up	Potri.008G045300	AT2G28550
Pop_G08G057933	GDSL-motif lipase/hydrolase family protein [Populus trichocarpa]	-1.35424	0.000471702	down	Potri.008G068000	AT3G11210
Pop_G08G058275	phosphatase 2C family protein [Populus trichocarpa]	-1.26027	4.18098e-05	down	Potri.008G104300	AT3G17090
Pop_G08G058319	PREDICTED: putative beta-D-xylosidase [Populus euphratica]	-1.22835	0.00138666	down	Potri.008G108100	AT5G49360
Pop_G08G058324	hypothetical protein POPTR_0008s10800g [Populus trichocarpa]	-1.25109	0.00156013	down	Potri.008G108600	AT3G58650
Pop_G08G058382	methyladenine glycosylase family protein [Populus trichocarpa]	-1.0237	0.000797003	down	Potri.008G081000	AT5G44680
Pop_G08G058425	G2-like family protein [Populus trichocarpa]	1.27202	9.05188e-05	up	Potri.008G117500	AT1G68670
Pop_G08G064161	korrigan [Populus tomentosa]	-1.72179	0.000195192	down	Potri.008G132700	AT1G70710
Pop_G08G082110	hypothetical protein POPTR_0008s20650g [Populus trichocarpa]	2.1745	0.000340518	up	Potri.008G202200	AT5G19040
Pop_G08G082156	-	1.90899	0.000385231	up	Potri.008G189400	AT1G60470
Pop_G08G082269	hypothetical protein POPTR_0008s19930g [Populus trichocarpa]	1.78576	6.8408e-06	up	Potri.008G194800	AT1G07040
Pop_G08G082278	thioredoxin H [Populus tremula x Populus tremuloides]	2.623	3.13592e-06	up	Potri.008G194100	AT1G69880
Pop_G08G082385	proton-dependent oligopeptide transport family protein [Populus trichocarpa]	3.27895	0.000172405	up	Potri.008G170100	AT5G46050
Pop_G08G083283	PREDICTED: protein TRANSPARENT TESTA 12-like [Populus euphratica]	5.21777	7.29141e-09	up	Potri.012G144900	AT4G25640
Pop_G08G083288	PREDICTED: protein TRANSPARENT TESTA 12-like [Populus euphratica]	2.40034	5.30926e-06	up	Potri.012G144900	AT4G25640
Pop_G08G083344	hypothetical protein POPTR_0008s22370g [Populus trichocarpa]	-1.74349	0.000128344	down	Potri.008G220700	AT5G49100
Pop_G08G083475	-	-1.1602	0.000232146	down	Potri.001G195000	0
Pop_G08G085973	Casbene synthase, chloroplast precursor, putative [Ricinus communis]	1.68502	2.29743e-06	up	Potri.T072300	AT5G23960
Pop_G08G087142	PREDICTED: inactive beta-amylase 9-like [Populus euphratica]	1.452	8.96757e-05	up	Potri.008G204200	AT5G18670
Pop_G08G087143	hypothetical protein POPTR_008G204100v3 [Populus trichocarpa]	-1.7717	4.04808e-06	down	Potri.008G204100	AT3G06070
Pop_G09G011655	PREDICTED: protein EXORDIUM-like 5 [Populus euphratica]	-1.05994	5.56205e-06	down	Potri.009G167800	AT2G17230
Pop_G09G011674	cyclin B [Populus tomentosa]	-2.42089	0.000254318	down	Potri.009G165800	AT1G76310
Pop_G09G011702	PREDICTED: glucan endo-1,3-beta-glucosidase 14 isoform X2 [Populus euphratica]	1.74557	1.48651e-06	up	Potri.009G163700	AT2G27500
Pop_G09G011703	hypothetical protein POPTR_0009s16510g [Populus trichocarpa]	1.08122	0.00159662	up	Potri.009G163600	AT2G27480
Pop_G09G014010	PREDICTED: zinc finger CCCH domain-containing protein 55-like [Populus euphratica]	-1.03916	0.0012799	down	Potri.009G050600	AT3G21100
Pop_G09G014080	hypothetical protein POPTR_009G033900v3 [Populus trichocarpa]	-2.39511	0.00133563	down	Potri.009G033900	AT2G29090
Pop_G09G014172	hypothetical protein POPTR_009G048400v3 [Populus trichocarpa]	3.09878	0.00137603	up	Potri.009G048400	AT3G07600
Pop_G09G014196	hypothetical protein POPTR_0009s05560g [Populus trichocarpa]	1.06484	8.71973e-05	up	Potri.009G051100	0
Pop_G09G014202	hypothetical protein POPTR_0009s05010g [Populus trichocarpa]	1.99455	2.02371e-05	up	Potri.009G045500	AT5G58770
Pop_G09G014240	hypothetical protein POPTR_009G050700v3 [Populus trichocarpa]	-1.77589	5.68104e-05	down	Potri.009G050700	AT5G12440
Pop_G09G015059	hypothetical protein POPTR_0009s08990g [Populus trichocarpa]	-2.54552	2.93193e-05	down	Potri.009G086700	AT1G70210
Pop_G09G015137	PREDICTED: alpha-L-fucosidase 2-like isoform X1 [Populus euphratica]	-1.54535	0.000105818	down	0	0
Pop_G09G027708	nodulin family protein [Populus trichocarpa]	-1.91487	3.04272e-05	down	Potri.009G006400	AT2G28120
Pop_G09G027808	hypothetical protein POPTR_0009s02170g [Populus trichocarpa]	1.54149	0.00118886	up	Potri.009G016600	AT5G22090
Pop_G09G027838	hypothetical protein POPTR_0009s02440g [Populus trichocarpa]	-2.15679	3.13664e-05	down	Potri.009G019300	AT2G27385
Pop_G09G030330	hypothetical protein POPTR_0009s13110g [Populus trichocarpa]	-1.55349	0.000221491	down	Potri.009G128500	AT3G61430
Pop_G09G030367	hypothetical protein POPTR_0009s13440g [Populus trichocarpa]	-1.24866	0.000497036	down	Potri.009G131800	AT2G17880
Pop_G09G030384	flavonoid 3-O-galactosyl transferase family protein [Populus trichocarpa]	-2.53884	2.81414e-08	down	Potri.009G133300	AT5G17050
Pop_G09G031735	PREDICTED: DNA-damage-repair/toleration protein DRT100-like [Populus euphratica]	-1.19733	7.21615e-05	down	Potri.009G064300	AT3G12610
Pop_G09G031753	hypothetical protein POPTR_0009s07060g [Populus trichocarpa]	3.74603	0.000833074	up	Potri.009G066200	AT3G20950
Pop_G09G051140	hypothetical protein POPTR_009G148800v3 [Populus trichocarpa]	1.39444	0.00020232	up	Potri.009G148800	AT1G08250
Pop_G09G077165	putative sorbitol transporter family protein [Populus trichocarpa]	1.22192	0.00135055	up	Potri.009G113600	AT3G18830
Pop_G09G077185	PREDICTED: probable 1-acyl-sn-glycerol-3-phosphate acyltransferase 5 [Populus euphratica]	-1.47106	0.000481712	down	0	0
Pop_G09G077220	hypothetical protein POPTR_0009s11180g [Populus trichocarpa]	1.0828	0.00162672	up	Potri.009G108600	AT4G31940
Pop_G09G077327	hypothetical protein POPTR_0009s10210g [Populus trichocarpa]	2.36807	0.0016437	up	Potri.002G234100	AT1G60710
Pop_G09G077369	D-3-phosphoglycerate dehydrogenase family protein [Populus trichocarpa]	1.5661	0.00011288	up	Potri.009G096600	AT4G34200
Pop_G09G077377	cinnamyl alcohol dehydrogenase 1 [Populus tomentosa]	1.54935	0.00104251	up	Potri.009G095800	AT3G19450
Pop_G09G077506	hypothetical protein POPTR_0009s12400g [Populus trichocarpa]	1.85148	0.000921203	up	Potri.009G121200	AT2G16430
Pop_G09G077657	PREDICTED: epoxide hydrolase 4-like isoform X1 [Populus euphratica]	2.32225	3.34517e-08	up	Potri.009G117000	AT2G18360
Pop_G10G000180	hypothetical protein POPTR_0010s11780g [Populus trichocarpa]	1.31787	2.83029e-05	up	Potri.010G107500	AT1G03400
Pop_G10G000220	cytokinin response 1 family protein [Populus trichocarpa]	-1.69043	4.00539e-07	down	Potri.010G102900	AT2G01830
Pop_G10G001513	PREDICTED: MLP-like protein 423 [Populus euphratica]	-1.9691	0.000597728	down	Potri.010G096000	AT1G24020
Pop_G10G001526	hypothetical protein POPTR_010G097200v3 [Populus trichocarpa]	-1.54885	0.000890549	down	Potri.010G097200	AT1G10850
Pop_G10G006252	hypothetical protein POPTR_010G250300v3 [Populus trichocarpa]	1.96209	0.000577533	up	Potri.010G250300	AT1G31130
Pop_G10G007091	hypothetical protein POPTR_0010s21310g [Populus trichocarpa]	-1.05717	0.00187251	down	Potri.010G206100	AT5G59350
Pop_G10G007109	3-oxo-5-alpha-steroid 4-dehydrogenase family protein [Populus trichocarpa]	-1.39678	0.00142901	down	Potri.010G204400	AT3G55360
Pop_G10G007205	hypothetical protein POPTR_0010s20310g [Populus trichocarpa]	-1.0166	0.000446504	down	Potri.010G195800	AT3G54000
Pop_G10G007214	PREDICTED: uncharacterized protein LOC105133646 [Populus euphratica]	4.17051	0.00178562	up	Potri.010G195200	AT5G05840
Pop_G10G007331	PREDICTED: caffeoylshikimate esterase-like [Populus euphratica]	2.08389	0.00134765	up	Potri.010G212200	AT2G39420
Pop_G10G007671	hypothetical protein POPTR_0008s02990g [Populus trichocarpa]	-1.10554	0.00114928	down	Potri.008G029900	AT1G07790
Pop_G10G007725	unknown [Populus trichocarpa]	1.13414	0.00163977	up	Potri.010G221600	AT1G48850
Pop_G10G022861	AP2 domain transcription factor family protein [Populus trichocarpa]	1.55114	4.24245e-07	up	Potri.010G006800	AT3G16770
Pop_G10G022921	PREDICTED: acyl-CoA dehydrogenase family member 10-like [Populus euphratica]	1.63007	5.52621e-05	up	Potri.T030600	AT3G06810
Pop_G10G022999	hypothetical protein POPTR_010G018400v3 [Populus trichocarpa]	6.05464	0.00158439	up	Potri.010G018400	AT4G21380
Pop_G10G023075	major pollen allergen Bet v 1k family protein [Populus trichocarpa]	2.39461	0.000231531	up	Potri.010G000600	AT1G24020
Pop_G10G027112	cytochrome P450 family protein [Populus trichocarpa]	-2.91015	0.00121273	down	Potri.010G050100	AT1G24540
Pop_G10G027172	glyceraldehyde 3-phosphate dehydrogenase family protein [Populus trichocarpa]	2.27402	0.00115689	up	Potri.010G055400	AT3G04120
Pop_G10G027179	hypothetical protein POPTR_0010s06640g [Populus trichocarpa]	2.66314	0.00101993	up	Potri.010G056300	AT3G26040
Pop_G10G027229	PREDICTED: two-component response regulator ARR5-like [Populus euphratica]	-2.04011	0.000908436	down	0	0
Pop_G10G027264	mov34 family protein [Populus trichocarpa]	1.14697	0.000722521	up	Potri.010G041200	AT1G10600
Pop_G10G027275	PREDICTED: polygalacturonase At1g48100-like [Populus euphratica]	-2.04082	3.34176e-05	down	Potri.010G042100	AT1G10640
Pop_G10G047238	hypothetical protein POPTR_0010s18600g [Populus trichocarpa]	2.02523	5.57685e-06	up	Potri.010G178800	AT5G36890
Pop_G10G047503	NADP-dependent isocitrate dehydrogenase family protein [Populus trichocarpa]	2.66511	0.00117004	up	Potri.010G176000	AT1G65930
Pop_G10G047832	hypothetical protein POPTR_0010s17470g [Populus trichocarpa]	-2.67388	0.000750384	down	Potri.010G167500	AT1G69560
Pop_G10G047835	hypothetical protein POPTR_010G167200v3 [Populus trichocarpa]	-1.91224	3.50782e-05	down	Potri.010G167200	AT1G26770
Pop_G10G047917	transferase family protein [Populus trichocarpa]	1.85831	0.000175159	up	Potri.010G186300	AT2G40230
Pop_G10G047987	PREDICTED: probable protein Pop3 [Populus euphratica]	2.9232	0.00188801	up	Potri.010G150800	AT3G17210
Pop_G10G047989	unnamed protein product [Populus trichocarpa]	3.54599	0.000760431	up	Potri.010G150700	AT3G17210
Pop_G10G048097	PREDICTED: cytochrome P450 CYP749A22-like [Populus euphratica]	2.65951	0.000243044	up	Potri.010G139600	AT2G26710
Pop_G10G048098	hypothetical protein POPTR_0010s14910g [Populus trichocarpa]	1.18658	0.000315464	up	Potri.010G139300	AT2G26710
Pop_G10G048228	hypothetical protein POPTR_0010s19090g [Populus trichocarpa]	3.3129	0.00192743	up	Potri.010G183600	AT2G30210
Pop_G10G048365	PREDICTED: heavy metal-associated isoprenylated plant protein 26 [Populus euphratica]	3.44833	1.26944e-05	up	Potri.010G114600	AT1G71050
Pop_G10G048614	PREDICTED: omega-hydroxypalmitate O-feruloyl transferase-like [Populus euphratica]	-1.19868	4.53415e-06	down	Potri.010G180000	AT1G65450
Pop_G10G048680	PREDICTED: acyl-[acyl-carrier-protein] desaturase, chloroplastic-like [Populus euphratica]	-1.48134	9.38779e-05	down	0	0
Pop_G10G060667	cellulose synthase-like protein G1 [Populus tomentosa]	1.37611	1.3264e-05	up	Potri.010G074800	AT4G24000
Pop_G10G060729	hypothetical protein POPTR_010G081300v3 [Populus trichocarpa]	1.13503	0.00194443	up	Potri.010G081300	AT5G43810
Pop_G11G070063	PREDICTED: organic cation/carnitine transporter 4 [Populus euphratica]	1.33876	0.000717357	up	Potri.011G130500	AT3G20660
Pop_G11G070125	dehydration-responsive family protein [Populus trichocarpa]	-1.4251	7.07427e-06	down	Potri.011G147600	AT4G10440
Pop_G11G070160	subtilase family protein [Populus trichocarpa]	1.62741	0.000828793	up	Potri.011G151200	AT1G32960
Pop_G11G070215	PREDICTED: 1-aminocyclopropane-1-carboxylate oxidase homolog 1-like [Populus euphratica]	1.46168	9.32418e-06	up	Potri.011G156200	AT1G06650
Pop_G11G070324	PREDICTED: subtilisin-like protease SBT5.4 [Populus euphratica]	2.11873	4.60667e-06	up	Potri.011G165900	AT5G59810
Pop_G11G070347	unknown [Populus trichocarpa]	-2.0959	0.000299362	down	Potri.011G166700	AT1G55740
Pop_G11G077667	polyphenol oxidase [Populus tremuloides]	1.55485	4.62234e-05	up	Potri.011G108300	0
Pop_G11G077739	hypothetical protein POPTR_011G116400v3 [Populus trichocarpa]	-1.4639	0.000392178	down	Potri.011G116400	AT5G53900
Pop_G11G077768	cytochrome c oxidase copper chaperone-related family protein [Populus trichocarpa]	1.23888	0.000187188	up	Potri.011G119000	AT3G15352
Pop_G11G077849	hypothetical protein POPTR_011G103200v3 [Populus trichocarpa]	-1.17189	0.000117132	down	Potri.011G103200	AT1G78560
Pop_G12G008109	hypothetical protein POPTR_012G123900v3 [Populus trichocarpa]	-1.93609	9.65009e-06	down	Potri.012G123900	AT3G54950
Pop_G12G008874	hypothetical protein POPTR_015G097700v3 [Populus trichocarpa]	-2.28529	0.00103435	down	Potri.015G097700	AT4G24930
Pop_G12G008937	PREDICTED: nucleoside diphosphate kinase 2, chloroplastic-like [Populus euphratica]	-1.03069	0.000671141	down	Potri.012G093800	AT5G63310
Pop_G12G009057	hypothetical protein POPTR_0012s10730g [Populus trichocarpa]	-1.61607	0.00163565	down	Potri.012G105500	AT1G28110
Pop_G12G011604	PREDICTED: oligopeptide transporter 9-like [Populus euphratica]	-1.11979	7.86121e-06	down	Potri.012G019700	AT4G27730
Pop_G12G011620	hypothetical protein POPTR_012G020600v3 [Populus trichocarpa]	2.31548	0.00187603	up	Potri.012G020600	AT1G71400
Pop_G12G035088	PREDICTED: alpha-dioxygenase 2 [Populus euphratica]	-1.38924	0.000220284	down	Potri.012G049500	AT1G73680
Pop_G12G050725	hypothetical protein POPTR_0012s01730g [Populus trichocarpa]	1.86764	0.00076416	up	Potri.012G002600	AT5G53120
Pop_G12G050728	PREDICTED: protein BASIC PENTACYSTEINE2-like [Populus euphratica]	-1.88079	3.72252e-08	down	Potri.012G040600	AT2G01930
Pop_G12G050855	hypothetical protein POPTR_012G011700v3 [Populus trichocarpa]	2.0613	2.25778e-07	up	Potri.012G011700	AT5G53460
Pop_G12G050889	hypothetical protein POPTR_012G033500v3 [Populus trichocarpa]	1.81878	2.27749e-06	up	Potri.012G033500	AT3G59140
Pop_G12G068240	PREDICTED: high affinity nitrate transporter 2.5-like [Populus euphratica]	3.00242	0.000181677	up	Potri.012G087700	AT1G12940
Pop_G12G068262	hypothetical protein POPTR_0012s08930g [Populus trichocarpa]	-2.12692	0.00171308	down	Potri.012G087400	AT3G48200
Pop_G12G070020	hypothetical protein POPTR_0012s03180g [Populus trichocarpa]	1.19416	0.000371379	up	Potri.012G024700	AT5G53550
Pop_G12G073662	hypothetical protein POPTR_012G014000v3 [Populus trichocarpa]	1.86102	1.65207e-06	up	Potri.012G014000	AT5G53420
Pop_G12G076181	hypothetical protein POPTR_012G009900v3 [Populus trichocarpa]	4.523	1.43529e-09	up	Potri.012G009900	AT1G45616
Pop_G12G076246	hypothetical protein POPTR_012G009900v3 [Populus trichocarpa]	4.30484	1.77663e-09	up	Potri.012G009900	AT1G45616
Pop_G12G084578	-	1.04587	0.0018203	up	Potri.012G136200	AT5G52120
Pop_G12G084622	hypothetical protein POPTR_0012s13250g [Populus trichocarpa]	-1.81868	0.00089102	down	Potri.012G140600	AT5G52270
Pop_G12G084662	PREDICTED: probable LRR receptor-like serine/threonine-protein kinase At1g34110 [Populus euphratica]	-2.01482	0.000174369	down	Potri.012G128700	AT5G51560
Pop_G12G084672	PREDICTED: 65-kDa microtubule-associated protein 3-like isoform X1 [Populus euphratica]	-1.37359	5.87365e-05	down	Potri.012G129600	AT5G51600
Pop_G12G084682	PTH-1 family protein [Populus trichocarpa]	-1.48757	0.00119664	down	Potri.012G130300	AT4G22860
Pop_G13G024414	hypothetical protein [Klebsiella pneumoniae]	3.86094	9.417e-05	up	Potri.013G100800	AT4G24340
Pop_G13G024447	hypothetical protein POPTR_0013s10080g [Populus trichocarpa]	-2.15487	7.54899e-05	down	Potri.013G103800	0
Pop_G13G034774	class IV chitinase family protein [Populus trichocarpa]	2.45108	0.000282819	up	Potri.013G125000	AT3G54420
Pop_G13G034779	PREDICTED: basic leucine zipper 61-like [Populus euphratica]	-2.3621	1.48791e-06	down	Potri.013G124400	AT3G58120
Pop_G13G034795	6a-hydroxymaackiain methyltransferase family protein-like 9 [Populus tomentosa]	1.15955	0.00107482	up	Potri.013G122500	0
Pop_G13G034815	hypothetical protein POPTR_0013s12490g [Populus trichocarpa]	-1.32495	0.000510119	down	Potri.013G120600	AT2G20520
Pop_G13G070840	hypothetical protein POPTR_0013s02750g [Populus trichocarpa]	-1.00105	0.0011541	down	Potri.013G026500	AT5G27390
Pop_G13G070857	sugar transporter family protein [Populus trichocarpa]	-1.03824	6.84393e-06	down	Potri.001G226600	AT5G27350
Pop_G13G070867	GID1a [Populus tomentosa]	1.06068	0.000384124	up	Potri.013G028700	AT5G27320
Pop_G13G070880	hypothetical protein POPTR_013G029900v3 [Populus trichocarpa]	2.02586	0.00123975	up	Potri.013G029900	AT3G06350
Pop_G13G070919	hypothetical protein POPTR_013G033900v3 [Populus trichocarpa]	-1.12578	4.37816e-07	down	Potri.013G033900	AT5G27950
Pop_G13G070953	hypothetical protein POPTR_0013s03490g [Populus trichocarpa]	4.52874	6.83902e-06	up	Potri.013G037500	AT4G08850
Pop_G13G071005	kinase family protein [Populus tomentosa]	-1.42509	0.0014503	down	Potri.013G039000	AT1G54510
Pop_G13G071006	hypothetical protein POPTR_0013s03670g [Populus trichocarpa]	-1.24765	8.65295e-05	down	Potri.013G039100	AT1G76890
Pop_G13G071036	hevein-like [Populus tremula x Populus alba]	1.32507	0.000525072	up	Potri.013G041600	AT3G04720
Pop_G13G071037	hypothetical protein POPTR_013G041900v3 [Populus trichocarpa]	1.27082	1.89276e-05	up	Potri.013G041900	AT3G04720
Pop_G13G071054	PREDICTED: retinoic acid receptor responder protein 3-like [Populus euphratica]	1.28322	5.43049e-05	up	Potri.013G043100	AT5G06370
Pop_G13G071084	hypothetical protein POPTR_013G045300v3 [Populus trichocarpa]	5.67304	0.0019148	up	Potri.013G045300	0
Pop_G13G071336	hypothetical protein POPTR_013G059100v3 [Populus trichocarpa]	1.21294	0.00026172	up	Potri.013G059100	AT3G03980
Pop_G13G071342	hypothetical protein POPTR_0013s05610g [Populus trichocarpa]	-1.34137	3.90383e-05	down	Potri.013G059600	AT5G25830
Pop_G13G071346	hypothetical protein POPTR_0013s05640g [Populus trichocarpa]	2.78966	0.00184201	up	Potri.013G059900	AT5G60900
Pop_G13G071354	expansin S1 precursor family protein [Populus trichocarpa]	-1.76381	0.000305587	down	Potri.013G060800	AT2G03090
Pop_G13G071368	hypothetical protein POPTR_0013s07230g [Populus trichocarpa]	2.9337	0.000120725	up	Potri.013G074400	AT5G17540
Pop_G13G071369	hypothetical protein POPTR_0013s07230g [Populus trichocarpa]	3.85776	0.0015037	up	Potri.013G074400	AT5G17540
Pop_G13G071373	hypothetical protein POPTR_0013s07230g [Populus trichocarpa]	2.45539	0.00106913	up	Potri.013G074400	AT5G17540
Pop_G13G071375	hypothetical protein [Populus tomentosa]	1.89446	0.00192355	up	Potri.013G064200	AT5G15120
Pop_G13G071427	PREDICTED: bark storage protein A-like [Populus euphratica]	4.75704	2.6173e-07	up	0	0
Pop_G13G071450	hypothetical protein POPTR_0013s08130g [Populus trichocarpa]	2.12626	0.00175051	up	Potri.013G083600	AT5G05340
Pop_G13G072533	PREDICTED: UPF0481 protein At3g47200-like [Populus euphratica]	2.37835	7.16924e-08	up	Potri.013G146600	AT4G31980
Pop_G13G072555	hypothetical protein POPTR_0013s14040g [Populus trichocarpa]	-3.6942	0.00150763	down	Potri.013G144200	AT2G20870
Pop_G13G072635	PREDICTED: UPF0481 protein At3g47200-like [Populus euphratica]	-3.84847	1.77984e-05	down	Potri.019G108400	AT3G50150
Pop_G13G072693	peroxidase family protein [Populus trichocarpa]	1.68448	0.000285609	up	Potri.013G156500	AT5G05340
Pop_G13G072709	hypothetical protein POPTR_013G155100v3 [Populus trichocarpa]	1.19877	0.000817191	up	Potri.013G155100	AT5G58350
Pop_G14G000526	hypothetical protein POPTR_014G146800v3 [Populus trichocarpa]	-1.39694	0.000987788	down	Potri.014G146800	AT5G57090
Pop_G14G000560	PREDICTED: probable pectinesterase/pectinesterase inhibitor 35 [Populus euphratica]	5.43185	0.000130777	up	Potri.014G149700	AT3G59010
Pop_G14G000613	Citrate synthase family protein [Populus trichocarpa]	1.50448	2.91569e-05	up	Potri.014G141900	AT3G58750
Pop_G14G023567	cytochrome P450 family protein [Populus trichocarpa]	-1.63491	2.54581e-09	down	Potri.014G085800	AT2G45970
Pop_G14G023695	hypothetical protein POPTR_0014s07750g [Populus trichocarpa]	1.548	0.000446736	up	Potri.014G081700	AT4G11610
Pop_G14G030500	Phytosulfokines 3 precursor family protein [Populus trichocarpa]	3.27274	0.00115406	up	Potri.014G006900	AT2G22860
Pop_G14G030505	hypothetical protein POPTR_014G007100v3 [Populus trichocarpa]	1.88855	0.000145203	up	Potri.014G007100	AT2G22850
Pop_G14G044091	hypothetical protein [Populus tomentosa]	-1.72437	0.000850762	down	Potri.014G017600	0
Pop_G14G044099	hypothetical protein [Populus tomentosa]	1.24208	5.33111e-05	up	Potri.014G018900	AT5G67360
Pop_G14G044103	hypothetical protein POPTR_0014s01950g [Populus trichocarpa]	2.4435	3.316e-05	up	Potri.014G019300	AT4G24220
Pop_G14G044106	hypothetical protein POPTR_0602s00200g [Populus trichocarpa]	1.5484	0.000240722	up	Potri.014G019500	AT4G24220
Pop_G14G044143	MYB domain protein-like [Populus tomentosa]	1.3417	0.000598009	up	Potri.014G022500	AT4G37260
Pop_G14G044150	cyclin D3.1 family protein [Populus trichocarpa]	-1.18883	9.47904e-05	down	Potri.014G023000	AT4G34160
Pop_G14G044185	subtilase family protein [Populus trichocarpa]	1.02818	0.00101681	up	Potri.014G026500	AT5G67090
Pop_G14G044218	hypothetical protein POPTR_0014s02930g [Populus trichocarpa]	-1.51467	0.000291308	down	Potri.014G029300	AT5G42890
Pop_G14G044234	hypothetical protein POPTR_0014s03060g [Populus trichocarpa]	1.1165	0.000960411	up	Potri.014G030700	AT1G18890
Pop_G14G044304	hypothetical protein POPTR_0014s03820g [Populus trichocarpa]	1.35556	0.000851328	up	Potri.014G038700	AT5G42650
Pop_G14G044425	cyclin family protein [Populus trichocarpa]	-1.59616	1.77347e-05	down	Potri.014G050400	AT2G44740
Pop_G14G044432	hypothetical protein OsI_28173 [Oryza sativa Indica Group]	1.54981	0.000678188	up	Potri.011G164000	AT1G30580
Pop_G14G044616	Fasciclin-like arabinogalactan protein 8 precursor [Populus trichocarpa]	-1.06522	0.000717388	down	Potri.014G071700	AT3G60900
Pop_G14G044983	PREDICTED: uncharacterized protein LOC105107600 [Populus euphratica]	-1.11968	0.00112797	down	Potri.014G015000	AT4G33800
Pop_G14G045139	PREDICTED: gibberellin receptor GID1B-like [Populus euphratica]	2.28417	0.00098297	up	Potri.014G135900	AT3G63010
Pop_G14G045193	hypothetical protein POPTR_014G125700v3 [Populus trichocarpa]	-1.2579	1.25086e-05	down	Potri.014G125700	AT2G47500
Pop_G14G050988	PREDICTED: probable pectinesterase 53 [Populus euphratica]	-2.0798	3.01825e-07	down	Potri.014G117100	AT5G19730
Pop_G14G051033	hypothetical protein POPTR_014G113000v3 [Populus trichocarpa]	5.07371	0.00102673	up	Potri.014G113000	AT2G47000
Pop_G14G077977	GTP-binding family protein [Populus trichocarpa]	-1.26813	0.00106814	down	Potri.014G102200	AT1G01200
Pop_G14G078005	PREDICTED: uncharacterized protein At5g41620-like [Populus euphratica]	-1.91019	5.60773e-06	down	Potri.014G093400	AT5G41620
Pop_G14G078020	arabinogalactan-protein [Populus trichocarpa]	-2.01626	0.000792479	down	0	0
Pop_G14G078028	hypothetical protein POPTR_0014s09120g [Populus trichocarpa]	1.50533	0.000642153	up	Potri.014G095500	AT2G46370
Pop_G14G078051	hypothetical protein POPTR_014G097900v3 [Populus trichocarpa]	1.42041	0.00138038	up	Potri.014G097900	AT5G53130
Pop_G14G082924	Protein TAR1 [Capsicum baccatum]	-1.02602	0.000874226	down	0	0
Pop_G14G088800	fasciclin-like AGP 12 [Populus tremula x Populus alba]	-1.201	0.00117332	down	Potri.014G162900	AT2G04780
Pop_G14G088862	truncated acetyl Co-A acetyltransferase-like family protein [Populus trichocarpa]	1.55248	0.00010751	up	Potri.014G168700	AT5G48230
Pop_G14G088988	hypothetical protein POPTR_014G180300v3 [Populus trichocarpa]	-1.73588	0.00012191	down	Potri.014G180300	AT1G02205
Pop_G14G089084	hypothetical protein POPTR_014G155800v3 [Populus trichocarpa]	1.00681	0.000988608	up	Potri.014G155800	AT4G15440
Pop_G14G089100	hypothetical protein POPTR_014G157500v3 [Populus trichocarpa]	1.15454	0.000886538	up	Potri.014G157500	AT3G21670
Pop_G14G089101	endo-1,4-beta-glucanase B17 [Populus tomentosa]	-1.41735	0.00147621	down	Potri.014G157600	AT2G32990
Pop_G14G089113	1-aminocyclopropane-1-carboxylate oxidase family protein [Populus trichocarpa]	1.3106	5.5876e-05	up	Potri.014G159000	AT1G05010
Pop_G14G089139	formate dehydrogenase [Populus alba x Populus glandulosa]	1.55496	0.000556616	up	0	0
Pop_G15G010616	hypothetical protein POPTR_0015s15640g [Populus trichocarpa]	-1.13067	0.00121674	down	Potri.015G118900	AT1G10155
Pop_G15G015203	hypothetical protein POPTR_015G007600v3 [Populus trichocarpa]	1.49048	0.0015883	up	Potri.015G007600	AT5G53560
Pop_G15G015208	glucosamine/galactosamine-6-phosphate isomerase family protein [Populus trichocarpa]	1.03172	0.000959474	up	Potri.015G007300	AT5G24400
Pop_G15G015219	hypothetical protein POPTR_0015s00850g [Populus trichocarpa]	1.29068	0.0011561	up	Potri.015G006100	AT1G64940
Pop_G15G017374	PREDICTED: high-affinity nitrate transporter 3.1-like [Populus euphratica]	2.58826	2.33353e-05	up	Potri.015G085100	AT5G50200
Pop_G15G017377	PREDICTED: quinolinate synthase, chloroplastic [Populus euphratica]	1.30177	0.00185013	up	0	0
Pop_G15G017384	hypothetical protein POPTR_0015s09760g [Populus trichocarpa]	1.77374	0.000848882	up	Potri.015G086000	AT1G13080
Pop_G15G033877	hypothetical protein POPTR_015G123800v3 [Populus trichocarpa]	8.71048	5.81098e-15	up	Potri.015G123700	AT4G08850
Pop_G15G033929	hypothetical protein POPTR_015G122900v3 [Populus trichocarpa]	2.90729	0.000223742	up	Potri.015G122900	AT4G08850
Pop_G15G034093	subtilase family protein [Populus trichocarpa]	-2.33896	3.87098e-07	down	Potri.015G133800	AT5G51750
Pop_G15G034974	hypothetical protein POPTR_0015s11990g [Populus trichocarpa]	6.32449	0.000894226	up	Potri.015G108500	AT5G61820
Pop_G15G048718	hypothetical protein POPTR_015G063500v3 [Populus trichocarpa]	3.08521	0.000457987	up	Potri.015G063500	AT3G47730
Pop_G15G048936	hypothetical protein POPTR_0015s06430g [Populus trichocarpa]	1.5093	1.49905e-05	up	Potri.015G054300	AT3G25870
Pop_G15G049171	hypothetical protein POPTR_015G057300v3 [Populus trichocarpa]	-1.6381	0.000878272	down	Potri.015G057300	AT5G08020
Pop_G15G074242	chitinase family protein [Populus trichocarpa]	4.55106	5.1777e-06	up	Potri.015G023900	AT5G24090
Pop_G15G074475	hypothetical protein POPTR_0015s03690g [Populus trichocarpa]	-1.57729	1.8179e-05	down	Potri.015G046900	AT1G73850
Pop_G15G074494	hypothetical protein POPTR_0015s03510g [Populus trichocarpa]	-1.46702	3.1886e-05	down	Potri.015G048400	AT2G03810
Pop_G15G084458	Monocopper oxidase-like protein SKS1 precursor [Populus trichocarpa]	-1.1631	0.00114906	down	Potri.015G127200	AT4G25240
Pop_G16G016222	hypothetical protein POPTR_016G067600v3 [Populus trichocarpa]	-1.36105	4.8944e-05	down	Potri.016G067600	AT3G11760
Pop_G16G016283	actin family protein [Populus trichocarpa]	-1.22714	0.000692545	down	Potri.016G045500	AT3G12110
Pop_G16G016311	phosphate translocator-related family protein [Populus trichocarpa]	-2.26503	0.000206417	down	Potri.016G043200	AT5G04160
Pop_G16G025275	hypothetical protein [Populus tomentosa]	1.93821	0.00109948	up	Potri.016G014100	AT3G21760
Pop_G16G025291	-	-1.28072	0.000333394	down	Potri.016G013000	0
Pop_G16G025369	oligopeptide transporter [Populus tomentosa]	1.41973	0.000471314	up	Potri.016G006500	AT4G16370
Pop_G16G025513	hypothetical protein POPTR_0016s03750g [Populus trichocarpa]	-1.12581	4.79579e-06	down	Potri.016G038000	AT3G57040
Pop_G16G025535	hypothetical protein POPTR_0016s03870g [Populus trichocarpa]	-2.74862	2.28419e-06	down	Potri.T164000	0
Pop_G16G025600	PREDICTED: TMV resistance protein N-like isoform X2 [Populus euphratica]	1.29281	0.00128816	up	Potri.T165300	0
Pop_G16G060750	In2-1 family protein [Populus trichocarpa]	1.83344	7.6188e-08	up	Potri.016G083500	AT5G02790
Pop_G16G060751	In2-1 family protein [Populus trichocarpa]	1.56519	1.37257e-05	up	0	0
Pop_G16G060832	phenylalanine ammonia-lyase family protein [Populus trichocarpa]	2.69893	0.00110321	up	Potri.016G091100	AT2G37040
Pop_G16G060855	heavy-metal-associated domain-containing family protein [Populus trichocarpa]	1.4778	0.000343319	up	Potri.016G093100	AT2G36950
Pop_G16G068459	PREDICTED: uncharacterized protein LOC105116670 [Populus euphratica]	1.60611	0.00141403	up	Potri.016G096300	AT3G10040
Pop_G16G068490	hypothetical protein POPTR_016G109200v3 [Populus trichocarpa]	-1.08323	2.57712e-05	down	Potri.016G109200	0
Pop_G16G068553	kinase family protein [Populus trichocarpa]	-1.35801	0.00039095	down	Potri.016G114800	AT3G09010
Pop_G16G068605	PREDICTED: LRR receptor-like serine/threonine-protein kinase GSO1, partial [Populus euphratica]	2.28537	0.000511854	up	Potri.016G120500	AT1G45616
Pop_G16G068625	PREDICTED: probable xyloglucan endotransglucosylase/hydrolase protein 32 isoform X1 [Populus euphratica]	-2.10721	0.000195793	down	Potri.016G098600	AT2G36870
Pop_G16G068627	hypothetical protein POPTR_0016s13130g [Populus trichocarpa]	6.98843	7.05708e-05	up	Potri.016G123300	AT5G01550
Pop_G16G068640	hypothetical protein POPTR_016G125200v3 [Populus trichocarpa]	1.72579	5.96877e-05	up	Potri.016G125200	AT1G07030
Pop_G16G068729	glyoxal oxidase-related family protein [Populus trichocarpa]	1.14239	0.000193416	up	Potri.016G103400	AT3G53950
Pop_G16G068852	hypothetical protein POPTR_016G131600v3 [Populus trichocarpa]	3.19614	0.000744307	up	Potri.016G131600	AT5G01750
Pop_G16G068880	F-box family protein [Populus trichocarpa]	1.21081	0.000832817	up	Potri.016G128400	AT5G01720
Pop_G16G068883	WRKY family transcription factor family protein [Populus trichocarpa]	2.77415	0.000713838	up	Potri.016G128300	AT2G38470
Pop_G17G021045	phosphogluconate dehydrogenase family protein [Populus trichocarpa]	1.21267	0.00147542	up	Potri.017G106900	AT3G02360
Pop_G17G021095	brassinosteroid-6-oxidase family protein [Populus trichocarpa]	-1.11189	0.00100131	down	0	0
Pop_G17G021211	PREDICTED: uncharacterized protein At1g04910 [Populus euphratica]	-1.17482	0.00155425	down	Potri.017G101300	AT5G15740
Pop_G17G025709	hypothetical protein POPTR_004G099000v3 [Populus trichocarpa]	-1.58306	1.12614e-05	down	Potri.004G099000	AT2G18410
Pop_G17G025806	hypothetical protein POPTR_0005s14860g [Populus trichocarpa]	-1.52956	2.08361e-05	down	Potri.017G122300	AT2G01275
Pop_G17G031467	PREDICTED: probable aminotransferase TAT2 [Populus euphratica]	1.39812	0.00064513	up	Potri.017G014100	AT5G53970
Pop_G17G031505	hypothetical protein POPTR_017G017900v3 [Populus trichocarpa]	-4.406	3.8903e-05	down	Potri.017G017900	0
Pop_G17G033154	hypothetical protein POPTR_0017s09580g [Populus trichocarpa]	-1.00363	0.000503326	down	0	0
Pop_G17G033241	PREDICTED: aspartic proteinase PCS1-like [Populus euphratica]	2.07466	0.000711399	up	Potri.017G131800	AT1G66180
Pop_G17G066929	PREDICTED: protein IQ-DOMAIN 31-like [Populus euphratica]	-2.26042	7.12272e-05	down	0	0
Pop_G17G067002	hypothetical protein POPTR_017G088700v3 [Populus trichocarpa]	1.90078	2.76858e-05	up	Potri.017G088700	AT3G29200
Pop_G17G067031	hypothetical protein POPTR_017G086200v3 [Populus trichocarpa]	2.03544	0.000502286	up	Potri.017G086200	AT5G61430
Pop_G17G072789	hypothetical protein POPTR_017G150000v3 [Populus trichocarpa]	2.00357	1.68199e-05	up	Potri.017G150000	AT3G16520
Pop_G17G072839	PREDICTED: uncharacterized protein LOC105140762 isoform X2 [Populus euphratica]	-2.43441	0.000373286	down	Potri.017G147500	AT1G01490
Pop_G17G081518	hypothetical protein POPTR_0017s07250g [Populus trichocarpa]	2.30144	0.000589675	up	Potri.017G045100	AT2G22500
Pop_G17G085020	isoprene synthase [Populus grandidentata]	2.03511	0.000933296	up	Potri.017G041700	AT3G25810
Pop_G17G086915	hypothetical protein POPTR_017G029900v3 [Populus trichocarpa]	-1.07912	2.44179e-05	down	Potri.017G029900	AT3G59420
Pop_G17G086993	PREDICTED: protein EXORDIUM-like 2 [Populus euphratica]	1.73625	0.000647775	up	Potri.017G051700	AT5G64260
Pop_G17G086994	hypothetical protein POPTR_0017s07870g [Populus trichocarpa]	1.32698	5.18536e-05	up	Potri.017G051800	AT5G64250
Pop_G17G087331	Kunitz-type trypsin inhibitor [Populus nigra]	1.11275	0.00190489	up	Potri.017G153200	AT1G17860
Pop_G17G087334	PREDICTED: uncharacterized protein LOC105140815 [Populus euphratica]	2.19724	5.43374e-07	up	Potri.017G155200	AT1G17830
Pop_G18G018609	PREDICTED: DNA replication licensing factor MCM5 [Populus euphratica]	-1.80089	0.000214891	down	Potri.018G112800	AT2G07690
Pop_G18G019052	hypothetical protein POPTR_018G124300v3, partial [Populus trichocarpa]	-1.15284	0.00135221	down	Potri.018G124300	AT2G26590
Pop_G18G019086	hypothetical protein POPTR_0025s00410g [Populus trichocarpa]	-1.19783	3.59129e-06	down	Potri.018G121500	AT5G34940
Pop_G18G019187	PREDICTED: cucumber peeling cupredoxin-like [Populus euphratica]	2.0812	0.000121976	up	Potri.018G129200	AT2G32300
Pop_G18G033724	PREDICTED: zinc transporter 4, chloroplastic-like [Populus euphratica]	1.1018	2.37679e-05	up	Potri.018G053300	AT1G10970
Pop_G18G033744	PREDICTED: flavonoid 3'-monooxygenase-like [Populus euphratica]	3.28236	0.00123388	up	Potri.018G051300	AT5G07990
Pop_G18G070820	PREDICTED: translational activator GCN1 [Populus euphratica]	-1.89692	2.49246e-09	down	0	AT3G26130
Pop_G18G078343	hypothetical protein POPTR_0018s02910g [Populus trichocarpa]	-3.25087	0.0015257	down	Potri.018G015500	AT2G24800
Pop_G18G078425	hypothetical protein POPTR_0018s03880g [Populus trichocarpa]	-5.4066	0.000852916	down	Potri.018G004100	AT5G65940
Pop_G18G078514	hypothetical protein POPTR_0018s02240g [Populus trichocarpa]	-1.41915	0.00133377	down	Potri.018G022300	0
Pop_G18G078544	hypothetical protein POPTR_0018s00880g [Populus trichocarpa]	-2.05492	0.000197599	down	Potri.018G036400	AT5G25590
Pop_G18G078560	hypothetical protein POPTR_018G037500v3 [Populus trichocarpa]	-2.06458	2.57428e-11	down	Potri.018G037500	AT2G25737
Pop_G18G078598	PREDICTED: ankyrin repeat-containing protein At5g02620-like [Populus euphratica]	2.82318	6.95976e-05	up	Potri.018G042200	AT1G10340
Pop_G18G078603	hypothetical protein POPTR_018G023200v3 [Populus trichocarpa]	-1.67999	0.00156917	down	Potri.018G023200	AT2G25270
Pop_G18G078726	hypothetical protein POPTR_0018s01390g [Populus trichocarpa]	-1.95941	5.54228e-07	down	Potri.018G031100	AT5G11420
Pop_G18G080147	hypothetical protein POPTR_0018s10450g [Populus trichocarpa]	5.9039	0.000590807	up	Potri.T093800	AT5G57630
Pop_G18G080194	hypothetical protein POPTR_0018s10890g [Populus trichocarpa]	3.40183	8.8624e-36	up	Potri.018G099900	0
Pop_G18G080222	PREDICTED: NADP-dependent malic enzyme [Populus euphratica]	1.392	2.01431e-09	up	Potri.018G086700	AT1G79750
Pop_G18G080271	PREDICTED: uncharacterized protein At4g30180-like [Populus euphratica]	-1.61326	0.000234779	down	Potri.018G090200	AT2G18969
Pop_G18G080282	hypothetical protein POPTR_018G091200v3 [Populus trichocarpa]	-1.6523	2.50533e-05	down	Potri.018G091200	AT2G18890
Pop_G18G085864	hypothetical protein POPTR_018G074500v3 [Populus trichocarpa]	-1.59893	6.04118e-07	down	Potri.018G074500	AT2G26910
Pop_G18G086197	PREDICTED: beta-amyrin 28-oxidase-like [Populus euphratica]	7.00758	0.00021317	up	Potri.018G149300	AT5G36110
Pop_G18G086237	PREDICTED: probable LRR receptor-like serine/threonine-protein kinase At4g36180 isoform X4 [Populus euphratica]	4.21433	0.000344153	up	Potri.003G041600	AT2G25470
Pop_G19G000098	probable disease resistance protein At4g27220 isoform X2 [Populus trichocarpa]	2.48205	4.55525e-05	up	Potri.018G136700	AT4G10780
Pop_G19G000517	PREDICTED: shikimate O-hydroxycinnamoyltransferase-like [Populus euphratica]	-1.74208	0.000429223	down	0	0
Pop_G19G007566	PREDICTED: uncharacterized protein LOC105117838 [Populus euphratica]	-1.09223	4.61751e-05	down	Potri.019G053100	AT1G65295
Pop_G19G007581	PREDICTED: serine/threonine-protein kinase CDL1 [Populus euphratica]	1.94836	0.00104746	up	Potri.019G051600	AT3G07070
Pop_G19G007602	hypothetical protein POPTR_0019s07690g [Populus trichocarpa]	5.24905	2.32554e-07	up	Potri.019G050200	AT4G24340
Pop_G19G009326	GDSL esterase/lipase [Glycine soja]	-2.34272	0.000239349	down	Potri.019G024800	AT5G18430
Pop_G19G009328	hypothetical protein POPTR_0019s04130g [Populus trichocarpa]	-5.12187	0.000936565	down	Potri.019G024600	AT5G33370
Pop_G19G009330	GDSL esterase/lipase LTL1-like [Manihot esculenta]	-1.7959	8.81118e-05	down	Potri.019G024400	AT3G04290
Pop_G19G009436	benzoyl-CoA:benzyl alcohol O-benzoyltransferase [Populus davidiana]	2.4459	9.43717e-05	up	Potri.019G043600	AT5G17540
Pop_G19G009499	hypothetical protein POPTR_0019s05120g [Populus trichocarpa]	1.19842	0.000102325	up	Potri.019G035600	AT5G18130
Pop_G19G009583	hypothetical protein POPTR_019G091900v3 [Populus trichocarpa]	-1.58438	7.54477e-06	down	Potri.019G091900	AT3G58120
Pop_G19G009594	PREDICTED: fasciclin-like arabinogalactan protein 13 [Populus euphratica]	-1.17537	1.01747e-06	down	Potri.019G093300	AT2G20520
Pop_G19G009690	hypothetical protein POPTR_019G075700v3 [Populus trichocarpa]	1.33136	0.000232105	up	Potri.019G075700	AT1G24160
Pop_G19G009780	PREDICTED: transcription repressor MYB6 [Populus euphratica]	2.57095	0.00177795	up	Potri.019G081500	AT1G22640
Pop_G19G009793	hypothetical protein POPTR_0019s11250g, partial [Populus trichocarpa]	1.57282	0.00111865	up	Potri.019G082900	0
Pop_G19G021893	bZIP transcription factor family protein [Populus trichocarpa]	-1.69479	0.00120906	down	0	0
Pop_G19G021945	hypothetical protein POPTR_019G064300v3 [Populus trichocarpa]	1.9718	0.00168665	up	Potri.019G064300	0
Pop_G19G021966	hypothetical protein POPTR_0019s09130g [Populus trichocarpa]	-1.2719	0.00110177	down	Potri.019G063000	AT1G79580
Pop_G19G052238	hypothetical protein POPTR_0019s07170g [Populus trichocarpa]	-1.00755	0.00145115	down	Potri.019G047300	AT5G16750
Pop_G19G052252	PREDICTED: eIF-2-alpha kinase activator GCN1 isoform X2 [Prunus mume]	3.50391	2.82705e-05	up	Potri.019G024200	AT1G64790
Pop_G19G052253	hypothetical protein POPTR_0019s04090g [Populus trichocarpa]	3.44269	2.99399e-15	up	Potri.019G024200	AT1G64790
Pop_G19G079547	hypothetical protein POPTR_0019s09970g [Populus trichocarpa]	1.58208	0.000852788	up	0	0
Pop_G19G079548	hypothetical protein POPTR_0019s09950g [Populus trichocarpa]	1.89523	7.70214e-09	up	Potri.019G071000	0
Pop_G19G084022	kunitz trypsin inhibitor TI3 [Populus tremula]	5.54475	0.000426775	up	Potri.019G121800	0
Pop_G19G084066	hypothetical protein POPTR_1008s00200g [Populus trichocarpa]	1.34826	9.18578e-08	up	Potri.019G116800	AT4G05070
Pop_G19G084068	hypothetical protein POPTR_0019s13970g [Populus trichocarpa]	1.47595	1.59734e-06	up	Potri.T162200	0
Pop_G19G084122	hypothetical protein POPTR_019G121000v3, partial [Populus trichocarpa]	1.06849	0.000445769	up	Potri.019G121000	0
Pop_UnG015326	hypothetical protein MANES_10G020900 [Manihot esculenta]	4.47943	0.00071902	up	0	0
Pop_UnG020210	calmodulin-binding family protein [Populus trichocarpa]	1.05169	0.000657198	up	0	0
Pop_UnG022393	-	-1.28713	7.61077e-05	down	0	0
Pop_UnG028420	hypothetical protein POPTR_018G074500v3 [Populus trichocarpa]	-1.05721	0.000153382	down	Potri.018G074500	AT2G26910
Pop_UnG031885	hypothetical protein POPTR_001G441400v3 [Populus trichocarpa]	3.48832	0.000378336	up	Potri.001G441400	AT3G16030
Pop_UnG033221	hypothetical protein POPTR_0004s13470g [Populus trichocarpa]	1.86079	1.27995e-05	up	Potri.004G129700	AT5G15140
Pop_UnG033473	hypothetical protein CFP56_76974 [Quercus suber]	-1.24113	8.52554e-05	down	0	0
Pop_UnG033474	Protein TAR1 [Capsicum chinense]	-1.08342	0.000354342	down	0	0
Pop_UnG033502	rRNA intron-encoded homing endonuclease, putative [Medicago truncatula]	-1.49969	0.00159387	down	0	0
Pop_UnG033509	Protein TAR1 [Capsicum baccatum]	-1.1175	0.000195737	down	0	0
Pop_UnG033526	Protein TAR1 [Capsicum baccatum]	-1.22856	7.13648e-07	down	0	0
Pop_UnG033527	uncharacterized protein LOC110640953 isoform X1 [Hevea brasiliensis]	-1.65095	0.00183902	down	0	0
Pop_UnG033545	hypothetical protein CFP56_76974 [Quercus suber]	-1.18338	0.00024011	down	0	0
Pop_UnG033568	hypothetical protein CFP56_76974 [Quercus suber]	-1.6628	0.000477328	down	0	0
Pop_UnG034272	hypothetical protein POPTR_015G147300v3 [Populus trichocarpa]	-1.19824	5.15775e-06	down	Potri.015G147300	AT5G23940
Pop_UnG036047	hypothetical protein POPTR_0018s14020g [Populus trichocarpa]	-1.1199	0.000164982	down	Potri.018G143400	AT2G19170
Pop_UnG036074	hypothetical protein CFP56_76974 [Quercus suber]	-1.3008	0.00164837	down	0	0
Pop_UnG036076	senescence-associated protein [Medicago truncatula]	-1.20046	0.000104461	down	0	0
Pop_UnG036101	uncharacterized protein LOC110640953 isoform X1 [Hevea brasiliensis]	-3.58518	8.13613e-12	down	Potri.005G132500	0
Pop_UnG036102	Protein TAR1 [Capsicum baccatum]	-1.25846	2.32315e-05	down	0	0
Pop_UnG036118	hypothetical protein CFP56_76974 [Quercus suber]	-1.44894	7.23142e-05	down	0	0
Pop_UnG036121	Protein TAR1 [Capsicum baccatum]	-1.00838	0.00137927	down	0	0
Pop_UnG036123	uncharacterized protein LOC110673727 [Hevea brasiliensis]	-2.11461	0.000110459	down	0	0
Pop_UnG036128	Protein TAR1 [Capsicum baccatum]	-1.24802	6.60728e-06	down	0	0
Pop_UnG036172	Protein TAR1 [Capsicum baccatum]	-1.03829	0.000380798	down	0	0
Pop_UnG036183	Protein TAR1 [Capsicum baccatum]	-1.32604	0.000137656	down	0	0
Pop_UnG036209	hypothetical protein CFP56_76974 [Quercus suber]	-1.71027	0.00134634	down	0	0
Pop_UnG036211	uncharacterized protein LOC110673727 [Hevea brasiliensis]	-1.4002	0.000805174	down	0	0
Pop_UnG036217	hypothetical protein CFP56_76974 [Quercus suber]	-1.78636	0.000664762	down	0	0
Pop_UnG036218	uncharacterized protein LOC110673727 [Hevea brasiliensis]	-1.31943	0.00140133	down	0	0
Pop_UnG036231	uncharacterized protein LOC110673727 [Hevea brasiliensis]	-1.86062	1.35919e-05	down	0	0
Pop_UnG036250	Protein TAR1 [Capsicum baccatum]	-1.0346	0.000467562	down	0	0
Pop_UnG036270	Protein TAR1 [Capsicum baccatum]	-1.29918	3.32659e-05	down	0	0
Pop_UnG036300	Protein TAR1 [Capsicum baccatum]	-1.41457	5.19543e-05	down	0	0
Pop_UnG036333	uncharacterized protein LOC110673727 [Hevea brasiliensis]	-1.29065	0.00169039	down	0	0
Pop_UnG036344	uncharacterized protein LOC110673727 [Hevea brasiliensis]	-1.84775	1.82383e-05	down	0	0
Pop_UnG036348	Protein TAR1 [Capsicum chinense]	-1.04473	1.41856e-06	down	Potri.005G132700	0
Pop_UnG036350	Protein TAR1 [Capsicum baccatum]	-1.0086	6.15781e-05	down	0	0
Pop_UnG036352	uncharacterized protein LOC110673727 [Hevea brasiliensis]	-1.50165	0.000968304	down	0	0
Pop_UnG036357	rRNA intron-encoded homing endonuclease, putative [Medicago truncatula]	-1.31591	0.000155745	down	0	0
Pop_UnG036368	Protein TAR1 [Capsicum baccatum]	-1.08026	0.000749949	down	0	0
Pop_UnG036385	hypothetical protein CFP56_76974 [Quercus suber]	-1.18843	0.00123914	down	0	0
Pop_UnG036386	uncharacterized protein LOC110673727 [Hevea brasiliensis]	-1.4908	0.000326562	down	0	0
Pop_UnG036408	Protein TAR1 [Capsicum baccatum]	-1.17108	2.81975e-05	down	0	0
Pop_UnG036409	hypothetical protein CFP56_76974 [Quercus suber]	-1.41673	0.000781795	down	0	0
Pop_UnG036410	uncharacterized protein LOC110673727 [Hevea brasiliensis]	-1.51813	0.00190336	down	0	0
Pop_UnG036430	Protein TAR1 [Capsicum baccatum]	-1.10266	2.52308e-06	down	0	0
Pop_UnG036447	hypothetical protein POPTR_0014s19720g [Populus trichocarpa]	-1.34043	0.000833825	down	0	0
Pop_UnG036523	uncharacterized protein LOC110673727 [Hevea brasiliensis]	-1.34626	0.000749347	down	0	0
Pop_UnG036537	Protein TAR1 [Capsicum baccatum]	-1.23302	5.97816e-05	down	0	0
Pop_UnG036546	Protein TAR1 [Capsicum baccatum]	-1.16	1.37509e-05	down	0	0
Pop_UnG036553	rRNA intron-encoded homing endonuclease, putative [Medicago truncatula]	-1.41922	0.000920332	down	0	0
Pop_UnG036616	-	-1.55437	0.000631874	down	0	0
Pop_UnG036621	Protein TAR1 [Capsicum baccatum]	-1.31561	0.000309094	down	0	0
Pop_UnG036622	hypothetical protein CFP56_76974 [Quercus suber]	-1.21686	0.000636575	down	0	0
Pop_UnG036645	hypothetical protein CFP56_76974 [Quercus suber]	-1.75905	0.000136827	down	0	0
Pop_UnG036659	Protein TAR1 [Capsicum baccatum]	-1.25145	8.99192e-06	down	0	0
Pop_UnG036668	hypothetical protein CFP56_76974 [Quercus suber]	-2.18415	2.51084e-07	down	0	0
Pop_UnG036678	Protein TAR1 [Capsicum baccatum]	-1.33686	4.48228e-05	down	0	0
Pop_UnG036713	uncharacterized protein LOC110673727 [Hevea brasiliensis]	-1.75575	0.000584464	down	0	0
Pop_UnG036718	rRNA intron-encoded homing endonuclease, putative [Medicago truncatula]	-1.77322	0.00133102	down	0	0
Pop_UnG036720	Protein TAR1 [Capsicum baccatum]	-1.01772	0.000990622	down	0	0
Pop_UnG036732	Protein TAR1 [Capsicum baccatum]	-1.35133	0.00101978	down	0	0
Pop_UnG036742	Protein TAR1 [Capsicum baccatum]	-1.20889	0.000757543	down	0	0
Pop_UnG036769	Protein TAR1 [Capsicum baccatum]	-1.125	1.31452e-05	down	0	0
Pop_UnG036777	hypothetical protein CFP56_76974 [Quercus suber]	-1.55314	6.29028e-05	down	0	0
Pop_UnG036795	uncharacterized protein LOC110673727 [Hevea brasiliensis]	-1.85604	0.000524534	down	0	0
Pop_UnG036797	Protein TAR1 [Capsicum baccatum]	-1.19144	3.04616e-05	down	0	0
Pop_UnG036808	Protein TAR1 [Capsicum baccatum]	-1.74638	1.0746e-08	down	0	AT5G50290
Pop_UnG036815	Protein TAR1 [Capsicum baccatum]	-1.26597	7.12898e-06	down	0	0
Pop_UnG036829	Protein TAR1 [Capsicum baccatum]	-1.14904	0.00135489	down	0	0
Pop_UnG036837	Protein TAR1 [Capsicum baccatum]	-1.16648	0.000156548	down	0	0
Pop_UnG036838	hypothetical protein CFP56_76974 [Quercus suber]	-1.77681	4.98742e-06	down	0	0
Pop_UnG036839	uncharacterized protein LOC110673727 [Hevea brasiliensis]	-1.09389	0.000932639	down	0	0
Pop_UnG036846	rRNA intron-encoded homing endonuclease, putative [Medicago truncatula]	-1.52137	0.00162006	down	0	0
Pop_UnG036865	hypothetical protein CFP56_76974 [Quercus suber]	-1.74661	0.000487008	down	0	0
Pop_UnG036886	Protein TAR1 [Capsicum baccatum]	-1.10321	1.95971e-06	down	0	0
Pop_UnG036896	-	-1.1932	0.000147478	down	0	0
Pop_UnG036899	hypothetical protein CFP56_76974 [Quercus suber]	-2.18064	4.86527e-05	down	0	0
Pop_UnG036904	Protein TAR1 [Capsicum baccatum]	-1.2384	0.00071533	down	0	0
Pop_UnG036905	hypothetical protein CFP56_76974 [Quercus suber]	-2.04075	3.24959e-05	down	0	0
Pop_UnG036914	-	-4.74544	0.000481449	down	0	0
Pop_UnG036927	Protein TAR1 [Capsicum baccatum]	-1.43201	1.38264e-06	down	0	0
Pop_UnG036954	hypothetical protein CFP56_76974 [Quercus suber]	-2.9288	2.71006e-08	down	0	AT5G64140
Pop_UnG036966	Protein TAR1 [Capsicum baccatum]	-1.49974	4.27604e-07	down	0	0
Pop_UnG036976	Protein TAR1 [Capsicum baccatum]	-1.35773	3.50192e-08	down	0	AT5G50290
Pop_UnG036985	uncharacterized protein LOC110673727 [Hevea brasiliensis]	-1.44628	0.00138871	down	0	0
Pop_UnG036987	Protein TAR1 [Capsicum baccatum]	-1.40262	8.27089e-05	down	0	0
Pop_UnG036993	Protein TAR1 [Capsicum baccatum]	-1.26219	1.62418e-05	down	0	0
Pop_UnG037029	Protein TAR1 [Capsicum baccatum]	-1.18579	7.96275e-07	down	0	0
Pop_UnG037039	hypothetical protein CFP56_76974 [Quercus suber]	-1.68179	2.98729e-05	down	0	0
Pop_UnG037040	Protein TAR1 [Capsicum baccatum]	-1.37133	0.000464177	down	0	0
Pop_UnG037045	uncharacterized protein LOC110673727 [Hevea brasiliensis]	-1.61408	0.00152667	down	0	0
Pop_UnG037050	Protein TAR1 [Capsicum baccatum]	-1.2283	0.000598804	down	0	0
Pop_UnG037066	hypothetical protein CFP56_76974 [Quercus suber]	-1.36177	0.000559112	down	0	0
Pop_UnG037094	PREDICTED: transcription factor JUNGBRUNNEN 1-like isoform X1 [Populus euphratica]	6.26193	0.000201609	up	0	0
Pop_UnG037240	hypothetical protein CFP56_76974 [Quercus suber]	-1.26209	0.000359554	down	0	0
Pop_UnG037262	Protein TAR1 [Capsicum baccatum]	-1.19137	8.93978e-07	down	0	0
Pop_UnG037275	Protein TAR1 [Capsicum baccatum]	-1.13828	1.77863e-05	down	0	0
Pop_UnG037287	uncharacterized protein LOC110673727 [Hevea brasiliensis]	-1.358	0.000162557	down	0	0
Pop_UnG037303	rRNA intron-encoded homing endonuclease, putative [Medicago truncatula]	-2.82462	2.00657e-05	down	0	0
Pop_UnG037304	PREDICTED: uncharacterized protein LOC107406762 [Ziziphus jujuba]	-1.26071	0.00189161	down	0	0
Pop_UnG037309	Protein TAR1 [Capsicum chinense]	-1.0507	7.34764e-06	down	0	0
Pop_UnG037310	hypothetical protein CFP56_76974 [Quercus suber]	-1.75938	0.000887288	down	0	0
Pop_UnG037313	Protein TAR1 [Capsicum baccatum]	-1.13297	5.3708e-05	down	0	0
Pop_UnG037314	hypothetical protein CFP56_76974 [Quercus suber]	-1.17015	0.000810774	down	0	0
Pop_UnG037315	uncharacterized protein LOC110673727 [Hevea brasiliensis]	-2.44304	1.83433e-07	down	0	AT3G41762
Pop_UnG037386	uncharacterized protein LOC110673727 [Hevea brasiliensis]	-1.81109	1.0308e-05	down	0	0
Pop_UnG037388	Protein TAR1 [Capsicum baccatum]	-1.2016	6.91106e-05	down	0	0
Pop_UnG037397	hypothetical protein CFP56_76974 [Quercus suber]	-1.86479	0.000703361	down	0	0
Pop_UnG037408	hypothetical protein CFP56_76974 [Quercus suber]	-1.57905	0.00095923	down	0	0
Pop_UnG037409	Protein TAR1 [Capsicum baccatum]	-1.80261	8.15036e-10	down	0	AT5G50290
Pop_UnG037447	hypothetical protein CFP56_76974 [Quercus suber]	-2.15488	6.30951e-05	down	0	0
Pop_UnG037455	Protein TAR1 [Capsicum baccatum]	-1.09743	0.000464208	down	0	0
Pop_UnG037467	uncharacterized protein LOC110640953 isoform X1 [Hevea brasiliensis]	-2.02948	5.25652e-07	down	Potri.008G224400	0
Pop_UnG037479	Protein TAR1 [Capsicum baccatum]	-1.12846	0.000832439	down	0	0
Pop_UnG037495	hypothetical protein POPTR_0009s00450g [Populus trichocarpa]	-1.05339	0.000391684	down	Potri.T046500	0
Pop_UnG037498	uncharacterized protein LOC110673727 [Hevea brasiliensis]	-1.69313	0.000227573	down	0	0
Pop_UnG037500	hypothetical protein POPTR_0008s21826g [Populus trichocarpa]	1.25707	0.00115522	up	0	0
Pop_UnG037515	Protein TAR1 [Capsicum baccatum]	-1.45678	0.000155835	down	0	0
Pop_UnG037530	Protein TAR1 [Capsicum baccatum]	-1.10752	0.00014445	down	0	0
Pop_UnG037547	Protein TAR1 [Capsicum baccatum]	-1.29711	0.000175733	down	0	0
Pop_UnG037582	hypothetical protein CFP56_76974 [Quercus suber]	-1.89179	0.000334633	down	0	0
Pop_UnG037587	uncharacterized protein LOC110673727 [Hevea brasiliensis]	-1.74833	1.32572e-05	down	0	0
Pop_UnG037597	Protein TAR1 [Capsicum baccatum]	-1.82251	1.85383e-07	down	0	0
Pop_UnG037599	uncharacterized protein LOC110673727 [Hevea brasiliensis]	-1.53862	0.000429979	down	0	0
Pop_UnG037643	hypothetical protein CFP56_76974 [Quercus suber]	-1.51867	0.00051519	down	0	0
Pop_UnG037644	uncharacterized protein LOC110673727 [Hevea brasiliensis]	-1.81155	0.000584695	down	0	0
Pop_UnG037691	Protein TAR1 [Capsicum baccatum]	-1.4896	7.44381e-10	down	0	AT5G50290
Pop_UnG037926	uncharacterized protein LOC110673727 [Hevea brasiliensis]	-2.01318	6.06124e-05	down	0	0
Pop_UnG037948	Protein TAR1 [Capsicum baccatum]	-1.21375	0.0010093	down	0	0
Pop_UnG037992	Protein TAR1 [Capsicum baccatum]	-1.36165	1.1605e-05	down	0	0
Pop_UnG037994	uncharacterized protein LOC110673727 [Hevea brasiliensis]	-1.11015	0.000288224	down	0	0
Pop_UnG038005	uncharacterized protein LOC110673727 [Hevea brasiliensis]	-1.03535	1.32852e-05	down	0	0
Pop_UnG038246	Protein TAR1 [Capsicum baccatum]	-1.30594	1.30147e-05	down	0	0
Pop_UnG038295	hypothetical protein CFP56_76974 [Quercus suber]	-1.79244	0.000397682	down	0	0
Pop_UnG039337	hypothetical protein CFP56_76974 [Quercus suber]	-1.47662	0.000415234	down	0	0
Pop_UnG039875	Protein TAR1 [Capsicum baccatum]	-1.32662	0.000788097	down	0	0
Pop_UnG039895	uncharacterized protein LOC110673727 [Hevea brasiliensis]	-1.73264	7.51328e-05	down	0	0
Pop_UnG039897	Protein TAR1 [Capsicum baccatum]	-1.36972	3.21541e-07	down	0	0
Pop_UnG039898	hypothetical protein CFP56_76974 [Quercus suber]	-1.83335	2.44418e-05	down	0	0
Pop_UnG040311	rRNA intron-encoded homing endonuclease, putative [Medicago truncatula]	-1.99577	0.00060414	down	0	0
Pop_UnG041006	hypothetical protein POPTR_007G126600v3 [Populus trichocarpa]	2.21929	0.000576092	up	Potri.007G126600	AT2G31570
Pop_UnG051155	homeobox leucine zipper family protein [Populus trichocarpa]	4.24775	1.95475e-05	up	0	0
Pop_UnG057551	zinc finger family protein [Populus trichocarpa]	1.80231	2.27414e-07	up	Potri.005G215100	AT1G03840
Pop_UnG068775	MATE efflux family protein [Populus trichocarpa]	1.7171	0.00142815	up	0	0
Pop_UnG068785	PREDICTED: receptor-like protein kinase HAIKU2 [Populus euphratica]	1.53933	1.66952e-06	up	Potri.002G106800	AT1G09970
Pop_UnG070572	auxin-responsive family protein [Populus trichocarpa]	-1.44814	0.000537955	down	0	0
Pop_UnG080083	cinnamoyl-CoA hydratase-dehydrogenase [Populus davidiana]	1.09878	9.22813e-05	up	0	0
Pop_UnG083200	hypothetical protein POPTR_018G074500v3 [Populus trichocarpa]	-1.41017	1.97818e-05	down	Potri.018G074500	AT2G26910
Pop_UnG086953	sugar transporter family protein [Populus trichocarpa]	-1.19477	0.000241381	down	0	0
Pop_UnG087380	rRNA intron-encoded homing endonuclease, putative [Medicago truncatula]	-1.28162	0.00118783	down	0	0
Pop_UnG087401	uncharacterized protein LOC110673727 [Hevea brasiliensis]	-1.4949	0.00184282	down	0	0
Pop_UnG087407	hypothetical protein CFP56_76974 [Quercus suber]	-1.6312	5.06508e-07	down	0	0
Pop_UnG087420	senescence-associated protein [Medicago truncatula]	-1.654	6.33766e-05	down	0	0
Pop_UnG087439	Protein TAR1 [Capsicum baccatum]	-1.67996	5.62202e-07	down	0	0
Pop_UnG087457	Protein TAR1 [Capsicum baccatum]	-1.38567	5.10577e-05	down	0	0
Pop_UnG087468	Protein TAR1 [Capsicum baccatum]	-1.20407	2.19955e-06	down	0	0
Pop_UnG087489	Protein TAR1 [Capsicum baccatum]	-1.19529	0.000472494	down	0	0
Pop_UnG087505	Protein TAR1 [Capsicum baccatum]	-1.098	7.04707e-06	down	0	0
Pop_UnG087596	hypothetical protein POPTR_001G214700v3 [Populus trichocarpa]	-1.12864	0.00130867	down	Potri.001G214700	AT1G08465
Pop_UnG087616	uncharacterized protein LOC110673727 [Hevea brasiliensis]	-1.86098	0.00141272	down	0	0
Pop_UnG088436	uncharacterized protein LOC110673727 [Hevea brasiliensis]	-1.86859	0.00162176	down	0	0
Pop_UnG088765	phosphatase 2C family protein [Populus trichocarpa]	-1.32094	0.00013282	down	0	0
Pop_UnG088786	serine carboxypeptidase S10 family protein [Populus trichocarpa]	-1.05584	3.19873e-06	down	Potri.010G220100	AT3G07990

## Sheet: Table S2
Table S2. PlantTFDB predicted downstream target genes of PtrC2H2.2-6
TF	Target	Organ	Method	Position	Strand	Sequence	DistanceToTSS	P-value
PtrC2H2.2-6	Potri.001G000900	-	motif	Chr01:87131-87141	-	CAGTGCCACTA	-190	9.24e-06
PtrC2H2.2-6	Potri.001G001500	-	motif	Chr01:109168-109178	+	CACCACCACTG	-163	6.63e-06
PtrC2H2.2-6	Potri.001G003200	-	motif	Chr01:192359-192369	-	CAGTCCCACTA	-305	5.82e-06
PtrC2H2.2-6	Potri.001G003800	-	motif	Chr01:220970-220980	+	CACCACCACTC	-209	4.3e-06
PtrC2H2.2-6	Potri.001G011600	-	motif	Chr01:749251-749261	+	CAGTCTCACTA	-122	7.53e-06
PtrC2H2.2-6	Potri.001G018400	-	motif	Chr01:1345591-1345601	-	CACCCCCACTT	-373	6.63e-06
PtrC2H2.2-6	Potri.001G019600	-	motif	Chr01:1423913-1423923	+	CACTCCCACTT	0	2.11e-06
PtrC2H2.2-6	Potri.001G021300	-	motif	Chr01:1635556-1635566	+	CACTACCACTG	-476	2.11e-06
PtrC2H2.2-6	Potri.001G022700	-	motif	Chr01:1743424-1743434	-	CTCTCTCACTC	57	3.57e-06
PtrC2H2.2-6	Potri.001G026800	-	motif	Chr01:1958994-1959004	+	CACTCTCACTC	66	1.22e-07
PtrC2H2.2-6	Potri.001G026900	-	motif	Chr01:1982580-1982590,Chr01:1982572-1982582	-,-	CTCTCTCACTC,CTCTGCCACTC	-10,-2	3.57e-06,4.15e-06
PtrC2H2.2-6	Potri.001G030200	-	motif	Chr01:2231586-2231596	+	CTCTCTCACTC	57	3.57e-06
PtrC2H2.2-6	Potri.001G031000	-	motif	Chr01:2280189-2280199	+	CACCCTCACTT	-255	8.78e-06
PtrC2H2.2-6	Potri.001G031900	-	motif	Chr01:2345530-2345540	+	CACCGCCACTA	-149	6.15e-06
PtrC2H2.2-6	Potri.001G032500	-	motif	Chr01:2388188-2388198	+	CACCCCCACTT	-475	6.63e-06
PtrC2H2.2-6	Potri.001G037100	-	motif	Chr01:2626518-2626528	+	CAGTGCCACTG	-435	3.41e-06
PtrC2H2.2-6	Potri.001G039200	-	motif	Chr01:2839341-2839351	-	CACCATCACTC	-367	5.82e-06
PtrC2H2.2-6	Potri.001G039700	-	motif	Chr01:2868966-2868976	-	CACTTTCACTG	-285	2.55e-06
PtrC2H2.2-6	Potri.001G042700	-	motif	Chr01:3102599-3102609	+	CACCCACACTC	50	4.18e-06
PtrC2H2.2-6	Potri.001G045400	-	motif	Chr01:3289306-3289316	+	CACCATCACTG	74	8.78e-06
PtrC2H2.2-6	Potri.001G048200	-	motif	Chr01:3566634-3566644	+	CTCCCCCACTC	81	9.72e-06
PtrC2H2.2-6	Potri.001G050600	-	motif	Chr01:3862011-3862021	-	CACCCCCACTT	84	6.63e-06
PtrC2H2.2-6	Potri.001G055800	-	motif	Chr01:4223427-4223437	+	CACTCTCACTC	31	1.22e-07
PtrC2H2.2-6	Potri.001G056100	-	motif	Chr01:4243855-4243865	+	CTCTCTCACTC	45	3.57e-06
PtrC2H2.2-6	Potri.001G060800	-	motif	Chr01:4675163-4675173	+	CTCTCTCACTG	49	4.57e-06
PtrC2H2.2-6	Potri.001G066800	-	motif	Chr01:5295954-5295964	+	CAGTCCCACTA	-286	5.82e-06
PtrC2H2.2-6	Potri.001G067000	-	motif	Chr01:5313253-5313263	-	CACTTCCACTT	-247	9.49e-06
PtrC2H2.2-6	Potri.001G067100	-	motif	Chr01:5328893-5328903	-	CACTTCCACTT	-324	9.49e-06
PtrC2H2.2-6	Potri.001G074900	-	motif	Chr01:5951606-5951616	-	CACCATCACTG	-476	8.78e-06
PtrC2H2.2-6	Potri.001G075600	-	motif	Chr01:6011344-6011354	+	CACTGTCACTC	-57	3.65e-07
PtrC2H2.2-6	Potri.001G076400	-	motif	Chr01:6068874-6068884	+	CTCTCTCACTC	-8	3.57e-06
PtrC2H2.2-6	Potri.001G079400	-	motif	Chr01:6296430-6296440	+	CTCTCTCACTG	73	4.57e-06
PtrC2H2.2-6	Potri.001G081900	-	motif	Chr01:6465494-6465504	+	CACTACCACTA	-181	5.4e-06
PtrC2H2.2-6	Potri.001G083500	-	motif	Chr01:6592231-6592241,Chr01:6592223-6592233	-,-	CTCCCCCACTC,CTCTCCCACTC	-78,-70	9.72e-06,3.17e-06
PtrC2H2.2-6	Potri.001G085000	-	motif	Chr01:6741172-6741182	+	CTCTCTCACTG	-27	4.57e-06
PtrC2H2.2-6	Potri.001G086400	-	motif	Chr01:6825505-6825515	-	CACTCCCAGTC	13	3.29e-06
PtrC2H2.2-6	Potri.001G087900	-	motif	Chr01:6959737-6959747,Chr01:6959581-6959591,Chr01:6959575-6959585	+,-,-	CACTACCACTT,CTCCCCCACTC,CACTCCCACTC	-146,0,6	9.72e-06,9.72e-06,3.
PtrC2H2.2-6	Potri.001G089600	-	motif	Chr01:7059592-7059602	-	CACACCCACTC	25	3.17e-06
PtrC2H2.2-6	Potri.001G098700	-	motif	Chr01:7794294-7794304	+	CTCTCCCACTC	60	3.17e-06
PtrC2H2.2-6	Potri.001G100300	-	motif	Chr01:7953559-7953569	-	CACTCTCAGTG	-302	4.98e-06
PtrC2H2.2-6	Potri.001G105700	-	motif	Chr01:8409730-8409740	-	CACCCCCACTC	-384	5.05e-07
PtrC2H2.2-6	Potri.001G107000	-	motif	Chr01:8514148-8514158	+	CACCGTCACTA	-208	7.78e-06
PtrC2H2.2-6	Potri.001G109200	-	motif	Chr01:8687869-8687879	-	CTCTCTCACTC	71	3.57e-06
PtrC2H2.2-6	Potri.001G115100	-	motif	Chr01:9193347-9193357	+	CACTGCCACTC	-133	2.01e-07
PtrC2H2.2-6	Potri.001G115800	-	motif	Chr01:9282876-9282886	-	CACCACCACTG	23	6.63e-06
PtrC2H2.2-6	Potri.001G117900	-	motif	Chr01:9457068-9457078	+	CACCGCCACTA	-268	6.15e-06
PtrC2H2.2-6	Potri.001G119500	-	motif	Chr01:9584748-9584758,Chr01:9584742-9584752	-,-	CTCTCTCACTC,CACTCTCACTT	38,44	3.57e-06,2.88e-06
PtrC2H2.2-6	Potri.001G119900	-	motif	Chr01:9612930-9612940	+	CTCTCTCACTC	-182	3.57e-06
PtrC2H2.2-6	Potri.001G121700	-	motif	Chr01:9857815-9857825	+	CAGTTTCACTC	73	8.28e-06
PtrC2H2.2-6	Potri.001G122700	-	motif	Chr01:9926934-9926944	+	CACTCTCAGTC	-361	3.66e-06
PtrC2H2.2-6	Potri.001G125800	-	motif	Chr01:10200266-10200276	-	CACCCACACTC	72	4.18e-06
PtrC2H2.2-6	Potri.001G131500	-	motif	Chr01:10589154-10589164	+	CACTACCACTG	-162	2.11e-06
PtrC2H2.2-6	Potri.001G135300	-	motif	Chr01:10863663-10863673	-	CACCATCACTG	-11	8.78e-06
PtrC2H2.2-6	Potri.001G141900	-	motif	Chr01:11435512-11435522	-	CACTACCACTC	86	8.73e-07
PtrC2H2.2-6	Potri.001G151100	-	motif	Chr01:12473076-12473086	+	CAGTGCCACTG	-4	3.41e-06
PtrC2H2.2-6	Potri.001G151200	-	motif	Chr01:12480078-12480088	+	CACTTTCACTC	-41	1.29e-06
PtrC2H2.2-6	Potri.001G153400	-	motif	Chr01:12670057-12670067	-	CACTGTCACTC	-227	3.65e-07
PtrC2H2.2-6	Potri.001G155100	-	motif	Chr01:12807682-12807692	-	CACCACCACTC	26	4.3e-06
PtrC2H2.2-6	Potri.001G156200	-	motif	Chr01:12965391-12965401	-	CACTCTCACTC	-14	1.22e-07
PtrC2H2.2-6	Potri.001G157300	-	motif	Chr01:13048828-13048838	+	CTCTCTCACTC	-19	3.57e-06
PtrC2H2.2-6	Potri.001G160100	-	motif	Chr01:13348388-13348398	-	CAGTTCCACTC	25	6.47e-06
PtrC2H2.2-6	Potri.001G162600	-	motif	Chr01:13596224-13596234	+	CACCATCACTG	72	8.78e-06
PtrC2H2.2-6	Potri.001G168100	-	motif	Chr01:14161031-14161041	+	CACTACCACTG	-80	2.11e-06
PtrC2H2.2-6	Potri.001G174900	-	motif	Chr01:14826886-14826896	-	CTCCCCCACTC	56	9.72e-06
PtrC2H2.2-6	Potri.001G181700	-	motif	Chr01:15847339-15847349	-	CTCTCTCACTG	0	4.57e-06
PtrC2H2.2-6	Potri.001G186500	-	motif	Chr01:16439118-16439128	-	CACCCCCACTC	-49	5.05e-07
PtrC2H2.2-6	Potri.001G188800	-	motif	Chr01:16705210-16705220	+	CACTTCCACTG	-104	1.95e-06
PtrC2H2.2-6	Potri.001G193000	-	motif	Chr01:17591546-17591556	-	CTCTCTCACTC	36	3.57e-06
PtrC2H2.2-6	Potri.001G197600	-	motif	Chr01:19052630-19052640	+	CACCGTCACTG	38	3.17e-06
PtrC2H2.2-6	Potri.001G198800	-	motif	Chr01:19240587-19240597	-	CAGCGTCACTC	49	9.72e-06
PtrC2H2.2-6	Potri.001G199800	-	motif	Chr01:19416180-19416190	+	CACTTTCACTC	-416	1.29e-06
PtrC2H2.2-6	Potri.001G200000	-	motif	Chr01:19456714-19456724	+	CTCTCTCACTC	35	3.57e-06
PtrC2H2.2-6	Potri.001G200400	-	motif	Chr01:19554299-19554309	+	CTCTCTCACTC	-6	3.57e-06
PtrC2H2.2-6	Potri.001G202500	-	motif	Chr01:19845556-19845566	+	CAGCCTCACTG	-24	9.24e-06
PtrC2H2.2-6	Potri.001G202700	-	motif	Chr01:19913346-19913356	-	CACCTCCACTG	86	6.47e-06
PtrC2H2.2-6	Potri.001G202800	-	motif	Chr01:19944882-19944892	-	CACCTCCACTG	86	6.47e-06
PtrC2H2.2-6	Potri.001G203500	-	motif	Chr01:20088739-20088749	-	CACCTCCACTG	86	6.47e-06
PtrC2H2.2-6	Potri.001G203800	-	motif	Chr01:20199243-20199253	-	CACCTCCACTG	86	6.47e-06
PtrC2H2.2-6	Potri.001G203900	-	motif	Chr01:20221337-20221347	-	CACCTCCACTG	86	6.47e-06
PtrC2H2.2-6	Potri.001G206900	-	motif	Chr01:20733707-20733717	-	CAGCCCCACTC	61	4.32e-06
PtrC2H2.2-6	Potri.001G209000	-	motif	Chr01:20969626-20969636	-	CACTCACACTT	-359	9.12e-06
PtrC2H2.2-6	Potri.001G210000	-	motif	Chr01:21068513-21068523	-	CTCTCTCACTC	25	3.57e-06
PtrC2H2.2-6	Potri.001G210600	-	motif	Chr01:21124086-21124096	-	CAGTCCCACTA	52	5.82e-06
PtrC2H2.2-6	Potri.001G211400	-	motif	Chr01:21194912-21194922	+	CACTCCCACTT	-13	2.11e-06
PtrC2H2.2-6	Potri.001G212100	-	motif	Chr01:21394864-21394874	-	CACTCCCACTT	-273	2.11e-06
PtrC2H2.2-6	Potri.001G213800	-	motif	Chr01:21672513-21672523	+	CACCATCACTC	-12	5.82e-06
PtrC2H2.2-6	Potri.001G223000	-	motif	Chr01:23192514-23192524	-	CACCGTCACTG	-323	3.17e-06
PtrC2H2.2-6	Potri.001G223100	-	motif	Chr01:23200577-23200587	-	CACCGTCACTG	-323	3.17e-06
PtrC2H2.2-6	Potri.001G225600	-	motif	Chr01:23612488-23612498	-	CTCCCCCACTC	0	9.72e-06
PtrC2H2.2-6	Potri.001G228800	-	motif	Chr01:24084033-24084043	+	CACACTCACTG	-207	4.57e-06
PtrC2H2.2-6	Potri.001G231700	-	motif	Chr01:24352472-24352482	+	CACTACCACTG	-122	2.11e-06
PtrC2H2.2-6	Potri.001G232300	-	motif	Chr01:24413376-24413386	+	CACTACCACTG	-138	2.11e-06
PtrC2H2.2-6	Potri.001G233000	-	motif	Chr01:24495323-24495333	-	CACTCCCACTA	68	5.87e-07
PtrC2H2.2-6	Potri.001G238800	-	motif	Chr01:24993592-24993602	+	CACTGTCAGTG	-390	8.03e-06
PtrC2H2.2-6	Potri.001G241500	-	motif	Chr01:25240334-25240344	+	CACTTTCACTA	-3	6.98e-06
PtrC2H2.2-6	Potri.001G250300	-	motif	Chr01:25983328-25983338	+	CACTTTCACTC	66	1.29e-06
PtrC2H2.2-6	Potri.001G253800	-	motif	Chr01:26366946-26366956	+	CACTGTCACTA	-143	2.38e-06
PtrC2H2.2-6	Potri.001G256200	-	motif	Chr01:26584917-26584927	-	CACTGACACTG	23	3.25e-06
PtrC2H2.2-6	Potri.001G258100	-	motif	Chr01:26721570-26721580	-	CAGTCACACTC	-203	6.27e-06
PtrC2H2.2-6	Potri.001G262600	-	motif	Chr01:27161869-27161879	-	CTCTCTCACTC	15	3.57e-06
PtrC2H2.2-6	Potri.001G269000	-	motif	Chr01:27670554-27670564	+	CACTGCCACTA	-30	1.66e-06
PtrC2H2.2-6	Potri.001G271500	-	motif	Chr01:27910618-27910628	-	CACTGACACTC	16	1.95e-06
PtrC2H2.2-6	Potri.001G272900	-	motif	Chr01:27988354-27988364	-	CTCTCCCACTG	-270	4.03e-06
PtrC2H2.2-6	Potri.001G275700	-	motif	Chr01:28227465-28227475	-	CTCTCTCACTC	-21	3.57e-06
PtrC2H2.2-6	Potri.001G278600	-	motif	Chr01:28496938-28496948	+	CACCCCCACTA	-264	4.03e-06
PtrC2H2.2-6	Potri.001G288200	-	motif	Chr01:29393220-29393230	+	CACTACCACTT	-388	9.72e-06
PtrC2H2.2-6	Potri.001G288300	-	motif	Chr01:29398348-29398358,Chr01:29398303-29398313	+,+	CAGTCTCACTG,CAGTCTCACTG	6,51	2.97e-06,2.97e-06
PtrC2H2.2-6	Potri.001G293300	-	motif	Chr01:29851710-29851720	-	CACTTTCACTG	-179	2.55e-06
PtrC2H2.2-6	Potri.001G295500	-	motif	Chr01:29993322-29993332	+	CTCTCCCACTC	-51	3.17e-06
PtrC2H2.2-6	Potri.001G295600	-	motif	Chr01:30020742-30020752	-	CACTCACACTC	-238	7.09e-07
PtrC2H2.2-6	Potri.001G297100	-	motif	Chr01:30109966-30109976	+	CACTGCCACTT	-271	3.37e-06
PtrC2H2.2-6	Potri.001G299400	-	motif	Chr01:30377985-30377995	+	CACTACCACTT	39	9.72e-06
PtrC2H2.2-6	Potri.001G299500	-	motif	Chr01:30384417-30384427	+	CACTACCACTT	34	9.72e-06
PtrC2H2.2-6	Potri.001G303900	-	motif	Chr01:30715222-30715232	-	CACCACCACTC	-398	4.3e-06
PtrC2H2.2-6	Potri.001G304700	-	motif	Chr01:30769165-30769175	+	CACCCCCACTA	-11	4.03e-06
PtrC2H2.2-6	Potri.001G305200	-	motif	Chr01:30823752-30823762	-	CACTGCCACTG	-70	4.04e-07
PtrC2H2.2-6	Potri.001G309100	-	motif	Chr01:31271855-31271865	-	CACTGCCACTT	-18	3.37e-06
PtrC2H2.2-6	Potri.001G317100	-	motif	Chr01:32229712-32229722	+	CACTGCCACTC	-84	2.01e-07
PtrC2H2.2-6	Potri.001G322700	-	motif	Chr01:32687420-32687430	-	CTCTCTCACTG	-12	4.57e-06
PtrC2H2.2-6	Potri.001G323100	-	motif	Chr01:32724648-32724658	+	CACTCACACTC	-273	7.09e-07
PtrC2H2.2-6	Potri.001G331200	-	motif	Chr01:33475826-33475836	-	CACCCTCACTC	-16	6.27e-07
PtrC2H2.2-6	Potri.001G335000	-	motif	Chr01:33830049-33830059	+	CACCGCCACTC	-201	1.12e-06
PtrC2H2.2-6	Potri.001G335800	-	motif	Chr01:33901290-33901300	+	CTCTCTCACTG	-378	4.57e-06
PtrC2H2.2-6	Potri.001G342600	-	motif	Chr01:34777575-34777585	-	CACCATCACTG	3	8.78e-06
PtrC2H2.2-6	Potri.001G347600	-	motif	Chr01:35344891-35344901	+	CACTCCCACTT	83	2.11e-06
PtrC2H2.2-6	Potri.001G351000	-	motif	Chr01:35786881-35786891	-	CTCTCTCACTC	53	3.57e-06
PtrC2H2.2-6	Potri.001G351300	-	motif	Chr01:35854781-35854791	-	CACTTTCACTC	66	1.29e-06
PtrC2H2.2-6	Potri.001G351900	-	motif	Chr01:35909779-35909789	-	CACTGTCACTC	-108	3.65e-07
PtrC2H2.2-6	Potri.001G353200	-	motif	Chr01:36110753-36110763	-	CACCGCCACTG	-187	2.21e-06
PtrC2H2.2-6	Potri.001G361600	-	motif	Chr01:37367051-37367061	-	CACCACCACTG	-487	6.63e-06
PtrC2H2.2-6	Potri.001G367400	-	motif	Chr01:38008681-38008691	+	CACTGTCACTC	-152	3.65e-07
PtrC2H2.2-6	Potri.001G372500	-	motif	Chr01:38677066-38677076	-	CACTCTCACTC	63	1.22e-07
PtrC2H2.2-6	Potri.001G373600	-	motif	Chr01:38813050-38813060	-	CTCTCTCACTG	-59	4.57e-06
PtrC2H2.2-6	Potri.001G375600	-	motif	Chr01:39049997-39050007	+	CACCCTCACTT	-80	8.78e-06
PtrC2H2.2-6	Potri.001G378200	-	motif	Chr01:39399602-39399612	-	CACAGTCACTC	22	4.98e-06
PtrC2H2.2-6	Potri.001G379200	-	motif	Chr01:39551599-39551609	-	CACAGTCACTG	34	7.78e-06
PtrC2H2.2-6	Potri.001G384600	-	motif	Chr01:40001095-40001105	-	CTCTCTCACTC	48	3.57e-06
PtrC2H2.2-6	Potri.001G387900	-	motif	Chr01:40412495-40412505	+	CACTTTCACTC	-83	1.29e-06
PtrC2H2.2-6	Potri.001G388400	-	motif	Chr01:40539871-40539881	+	CACTTTCACTC	-96	1.29e-06
PtrC2H2.2-6	Potri.001G390600	-	motif	Chr01:40863275-40863285	-	CACCTTCACTC	-18	5.49e-06
PtrC2H2.2-6	Potri.001G394000	-	motif	Chr01:41335689-41335699	-	CACTACCACTA	26	5.4e-06
PtrC2H2.2-6	Potri.001G394800	-	motif	Chr01:41397643-41397653	+	CACTTTCACTG	-245	2.55e-06
PtrC2H2.2-6	Potri.001G397000	-	motif	Chr01:41787687-41787697	+	CACTCACACTA	-143	4.74e-06
PtrC2H2.2-6	Potri.001G399500	-	motif	Chr01:42111678-42111688	+	CTCTCTCACTC	-48	3.57e-06
PtrC2H2.2-6	Potri.001G402000	-	motif	Chr01:42330152-42330162	-	CAGTGCCACTA	11	9.24e-06
PtrC2H2.2-6	Potri.001G409000	-	motif	Chr01:43202319-43202329	+	CTCTCTCACTC	-301	3.57e-06
PtrC2H2.2-6	Potri.001G413200	-	motif	Chr01:43784844-43784854	-	CAGTTTCACTC	-430	8.28e-06
PtrC2H2.2-6	Potri.001G414900	-	motif	Chr01:43951057-43951067	-	CTCTCTCACTC	-298	3.57e-06
PtrC2H2.2-6	Potri.001G426900	-	motif	Chr01:45392815-45392825	-	CTCTGTCACTG	-181	7.78e-06
PtrC2H2.2-6	Potri.001G430600	-	motif	Chr01:46095463-46095473,Chr01:46095457-46095467	-,-	CACCTCCACTG,CACTGCCACTG	62,68	6.47e-06,4.04e-07
PtrC2H2.2-6	Potri.001G435900	-	motif	Chr01:46734611-46734621,Chr01:46734605-46734615	-,-	CACCTCCACTG,CACTGCCACTG	62,68	6.47e-06,4.04e-07
PtrC2H2.2-6	Potri.001G436000	-	motif	Chr01:46747299-46747309	+	CACTGCCACTG	-313	4.04e-07
PtrC2H2.2-6	Potri.001G443100	-	motif	Chr01:47423194-47423204	+	CACCATCACTG	-10	8.78e-06
PtrC2H2.2-6	Potri.001G447600	-	motif	Chr01:48110956-48110966	+	CACTTTCACTA	-110	6.98e-06
PtrC2H2.2-6	Potri.001G453300	-	motif	Chr01:48824064-48824074	-	CACTTTCACTG	-373	2.55e-06
PtrC2H2.2-6	Potri.001G454900	-	motif	Chr01:48948914-48948924	-	CTCTCTCACTG	50	4.57e-06
PtrC2H2.2-6	Potri.001G461200	-	motif	Chr01:49493669-49493679	+	CAGTCTCACTA	45	7.53e-06
PtrC2H2.2-6	Potri.001G466000	-	motif	Chr01:49936329-49936339	+	CAGCCTCACTC	63	6.15e-06
PtrC2H2.2-6	Potri.001G469300	-	motif	Chr01:50152971-50152981	-	CACTCACACTC	78	7.09e-07
PtrC2H2.2-6	Potri.001G473100	-	motif	Chr01:50455598-50455608	-	CACTCCCACTG	-380	1.61e-07
PtrC2H2.2-6	Potri.002G006400	-	motif	Chr02:353950-353960	-	CTCTCTCACTC	34	3.57e-06
PtrC2H2.2-6	Potri.002G007700	-	motif	Chr02:413958-413968	+	CACAGTCACTC	24	4.98e-06
PtrC2H2.2-6	Potri.002G009600	-	motif	Chr02:544839-544849	+	CTCTCTCACTC	-67	3.57e-06
PtrC2H2.2-6	Potri.002G013700	-	motif	Chr02:801552-801562,Chr02:801662-801672	+,+	CACCCACACTG,CACCGACACTG	-182,-72	6.27e-06,9.92e-06
PtrC2H2.2-6	Potri.002G016800	-	motif	Chr02:973255-973265	-	CAGTTCCACTC	26	6.47e-06
PtrC2H2.2-6	Potri.002G017700	-	motif	Chr02:1030655-1030665	-	CAGCGTCACTC	-172	9.72e-06
PtrC2H2.2-6	Potri.002G018600	-	motif	Chr02:1072070-1072080	+	CACTTCCACTT	16	9.49e-06
PtrC2H2.2-6	Potri.002G027000	-	motif	Chr02:1733061-1733071	-	CACTACCACTA	-382	5.4e-06
PtrC2H2.2-6	Potri.002G031600	-	motif	Chr02:2022771-2022781	-	CACCCTCACTT	28	8.78e-06
PtrC2H2.2-6	Potri.002G032200	-	motif	Chr02:2064947-2064957	+	CTCTCCCACTC	-69	3.17e-06
PtrC2H2.2-6	Potri.002G033700	-	motif	Chr02:2173636-2173646	-	CTCTCTCACTG	-385	4.57e-06
PtrC2H2.2-6	Potri.002G034300	-	motif	Chr02:2215680-2215690	-	CACCCCCACTC	-331	5.05e-07
PtrC2H2.2-6	Potri.002G034600	-	motif	Chr02:2237242-2237252	-	CACACTCACTC	48	3.57e-06
PtrC2H2.2-6	Potri.002G034900	-	motif	Chr02:2247069-2247079	-	CACTGCCACTG	-462	4.04e-07
PtrC2H2.2-6	Potri.002G035500	-	motif	Chr02:2280570-2280580	-	CACCACCACTC	-447	4.3e-06
PtrC2H2.2-6	Potri.002G042400	-	motif	Chr02:2718029-2718039	+	CTCTCTCACTC	-156	3.57e-06
PtrC2H2.2-6	Potri.002G047100	-	motif	Chr02:3020302-3020312	+	CACTTCCACTC	47	7.91e-07
PtrC2H2.2-6	Potri.002G047800	-	motif	Chr02:3105579-3105589,Chr02:3106131-3106141	+,+	CACAGTCACTG,CACACTCACTG	-480,62	7.78e-06,4.57e-06
PtrC2H2.2-6	Potri.002G049000	-	motif	Chr02:3198617-3198627	+	CACCCACACTC	42	4.18e-06
PtrC2H2.2-6	Potri.002G055100	-	motif	Chr02:3678467-3678477	-	CACTGTCAGTC	-215	5.4e-06
PtrC2H2.2-6	Potri.002G057600	-	motif	Chr02:3858566-3858576	+	CACTCTCACTT	17	2.88e-06
PtrC2H2.2-6	Potri.002G064600	-	motif	Chr02:4349591-4349601,Chr02:4349774-4349784	+,+	CAGTCCCACTG,CTCTCTCACTC	-490,-307	2.15e-06,3.57e-06
PtrC2H2.2-6	Potri.002G080000	-	motif	Chr02:5561448-5561458	-	CAGTGACACTC	-180	9.92e-06
PtrC2H2.2-6	Potri.002G083400	-	motif	Chr02:5840985-5840995,Chr02:5840979-5840989	-,-	CACTCTCAGTC,CAGTCCCACTC	0,2	3.66e-06,9.32e-07
PtrC2H2.2-6	Potri.002G084700	-	motif	Chr02:5944224-5944234	+	CACCGCCACTG	28	2.21e-06
PtrC2H2.2-6	Potri.002G085500	-	motif	Chr02:6003092-6003102	+	CTCTCCCACTC	21	3.17e-06
PtrC2H2.2-6	Potri.002G087200	-	motif	Chr02:6151240-6151250	-	CACCGCCACTC	88	1.12e-06
PtrC2H2.2-6	Potri.002G087300	-	motif	Chr02:6163909-6163919	+	CACTAACACTG	-172	9.12e-06
PtrC2H2.2-6	Potri.002G090300	-	motif	Chr02:6422729-6422739	+	CACTCACACTC	90	7.09e-07
PtrC2H2.2-6	Potri.002G095000	-	motif	Chr02:6846665-6846675	+	CACTGTCACTG	-480	4.86e-07
PtrC2H2.2-6	Potri.002G096800	-	motif	Chr02:6975522-6975532	+	CACTCTCAGTC	-151	3.66e-06
PtrC2H2.2-6	Potri.002G099400	-	motif	Chr02:7164246-7164256	-	CTCTGCCACTG	-392	6.15e-06
PtrC2H2.2-6	Potri.002G106300	-	motif	Chr02:7760042-7760052	+	CACTAACACTC	-423	5.99e-06
PtrC2H2.2-6	Potri.002G107100	-	motif	Chr02:7824617-7824627	+	CTCTGTCACTG	82	7.78e-06
PtrC2H2.2-6	Potri.002G108400	-	motif	Chr02:7977803-7977813	+	CTCTCTCACTC	-147	3.57e-06
PtrC2H2.2-6	Potri.002G111600	-	motif	Chr02:8313973-8313983,Chr02:8313955-8313965	-,-	CACTCTCACTC,CACTCTCACTC	0,8	1.22e-07,1.22e-07
PtrC2H2.2-6	Potri.002G116600	-	motif	Chr02:8740961-8740971	-	CACTCCCACTA	-96	5.87e-07
PtrC2H2.2-6	Potri.002G116900	-	motif	Chr02:8750695-8750705	+	CTCTCCCACTC	-63	3.17e-06
PtrC2H2.2-6	Potri.002G119400	-	motif	Chr02:8965750-8965760	+	CACTTCCACTT	-348	9.49e-06
PtrC2H2.2-6	Potri.002G120500	-	motif	Chr02:9035647-9035657	+	CACCCACACTC	-356	4.18e-06
PtrC2H2.2-6	Potri.002G122600	-	motif	Chr02:9160378-9160388,Chr02:9160293-9160303	-,+	CTCTCTCACTC,CACTTCCACTC	-271,-186	3.57e-06,7.91e-07
PtrC2H2.2-6	Potri.002G123500	-	motif	Chr02:9245597-9245607	-	CTCTCTCACTC	53	3.57e-06
PtrC2H2.2-6	Potri.002G125100	-	motif	Chr02:9410143-9410153	-	CACTGCCACTA	-326	1.66e-06
PtrC2H2.2-6	Potri.002G128700	-	motif	Chr02:9637214-9637224	-	CACTACCACTT	-294	9.72e-06
PtrC2H2.2-6	Potri.002G130200	-	motif	Chr02:9763686-9763696	+	CACTACCACTC	-150	8.73e-07
PtrC2H2.2-6	Potri.002G137700	-	motif	Chr02:10220808-10220818	+	CTCTCTCACTC	-158	3.57e-06
PtrC2H2.2-6	Potri.002G138300	-	motif	Chr02:10277366-10277376	+	CACTGTCACTA	-32	2.38e-06
PtrC2H2.2-6	Potri.002G140600	-	motif	Chr02:10447526-10447536	+	CACCACCACTC	-55	4.3e-06
PtrC2H2.2-6	Potri.002G141400	-	motif	Chr02:10508349-10508359	-	CACTCCCAGTC	41	3.29e-06
PtrC2H2.2-6	Potri.002G142400	-	motif	Chr02:10558322-10558332	-	CTCTCTCACTG	27	4.57e-06
PtrC2H2.2-6	Potri.002G144200	-	motif	Chr02:10738891-10738901	+	CACTCTCACTT	-108	2.88e-06
PtrC2H2.2-6	Potri.002G144900	-	motif	Chr02:10786643-10786653	+	CTCTCTCACTG	10	4.57e-06
PtrC2H2.2-6	Potri.002G146100	-	motif	Chr02:10883042-10883052	+	CAGTCACACTG	-85	9.49e-06
PtrC2H2.2-6	Potri.002G146300	-	motif	Chr02:10891666-10891676	-	CACTCTCAGTC	67	3.66e-06
PtrC2H2.2-6	Potri.002G152700	-	motif	Chr02:11536433-11536443	-	CACTCTCACTA	2	1.12e-06
PtrC2H2.2-6	Potri.002G153700	-	motif	Chr02:11589973-11589983	-	CTCTCTCACTC	-13	3.57e-06
PtrC2H2.2-6	Potri.002G157600	-	motif	Chr02:11848864-11848874	+	CACCTTCACTG	-429	8.28e-06
PtrC2H2.2-6	Potri.002G159100	-	motif	Chr02:11945471-11945481	+	CACTGTCAGTG	-41	8.03e-06
PtrC2H2.2-6	Potri.002G159400	-	motif	Chr02:11978983-11978993	-	CAGTGCCACTA	-34	9.24e-06
PtrC2H2.2-6	Potri.002G160900	-	motif	Chr02:12135131-12135141	-	CACTCTCACTG	-163	2.83e-07
PtrC2H2.2-6	Potri.002G161400	-	motif	Chr02:12179185-12179195	+	CACTGCCACTG	-464	4.04e-07
PtrC2H2.2-6	Potri.002G165800	-	motif	Chr02:12504890-12504900	+	CTCTCTCACTC	47	3.57e-06
PtrC2H2.2-6	Potri.002G166500	-	motif	Chr02:12563968-12563978	+	CACCCACACTC	-317	4.18e-06
PtrC2H2.2-6	Potri.002G169200	-	motif	Chr02:12822970-12822980	+	CACAGTCACTG	-173	7.78e-06
PtrC2H2.2-6	Potri.002G169300	-	motif	Chr02:12822970-12822980	+	CACAGTCACTG	-282	7.78e-06
PtrC2H2.2-6	Potri.002G169400	-	motif	Chr02:12839918-12839928	-	CTCTCCCACTC	-350	3.17e-06
PtrC2H2.2-6	Potri.002G172400	-	motif	Chr02:13111591-13111601	+	CTCTCTCACTC	58	3.57e-06
PtrC2H2.2-6	Potri.002G172700	-	motif	Chr02:13159133-13159143	+	CTCTCTCACTC	21	3.57e-06
PtrC2H2.2-6	Potri.002G173400	-	motif	Chr02:13234546-13234556	+	CACTACCACTG	-270	2.11e-06
PtrC2H2.2-6	Potri.002G178500	-	motif	Chr02:13813979-13813989	-	CACTGACACTA	-146	7.95e-06
PtrC2H2.2-6	Potri.002G179100	-	motif	Chr02:13933335-13933345	-	CACAGCCACTG	-203	6.15e-06
PtrC2H2.2-6	Potri.002G181600	-	motif	Chr02:14228205-14228215	+	CTCTCTCACTG	-479	4.57e-06
PtrC2H2.2-6	Potri.002G187300	-	motif	Chr02:14723762-14723772	+	CACCTTCACTC	-367	5.49e-06
PtrC2H2.2-6	Potri.002G187900	-	motif	Chr02:14788581-14788591	-	CACTCCCACTC	-214	3.97e-08
PtrC2H2.2-6	Potri.002G188700	-	motif	Chr02:14848140-14848150	+	CACTGACACTG	-384	3.25e-06
PtrC2H2.2-6	Potri.002G191600	-	motif	Chr02:15197172-15197182	-	CTCTCTCACTC	68	3.57e-06
PtrC2H2.2-6	Potri.002G192700	-	motif	Chr02:15376206-15376216	+	CTCTCTCACTC	-273	3.57e-06
PtrC2H2.2-6	Potri.002G195000	-	motif	Chr02:15607346-15607356	+	CACCCCCACTA	-95	4.03e-06
PtrC2H2.2-6	Potri.002G197100	-	motif	Chr02:15770512-15770522	-	CACTCACACTG	74	1.74e-06
PtrC2H2.2-6	Potri.002G202700	-	motif	Chr02:16501978-16501988	+	CACCATCACTG	68	8.78e-06
PtrC2H2.2-6	Potri.002G202800	-	motif	Chr02:16517705-16517715	-	CTCCCCCACTC	41	9.72e-06
PtrC2H2.2-6	Potri.002G208800	-	motif	Chr02:17799922-17799932	-	CAGCCCCACTC	-327	4.32e-06
PtrC2H2.2-6	Potri.002G209000	-	motif	Chr02:17831688-17831698	+	CAGTGTCACTG	-238	4.03e-06
PtrC2H2.2-6	Potri.002G209800	-	motif	Chr02:17958798-17958808	-	CAGTCCCACTC	-328	9.32e-07
PtrC2H2.2-6	Potri.002G217600	-	motif	Chr02:20157070-20157080	+	CTCTCTCACTC	-164	3.57e-06
PtrC2H2.2-6	Potri.002G219900	-	motif	Chr02:20559489-20559499	-	CTCTCTCACTC	70	3.57e-06
PtrC2H2.2-6	Potri.002G221100	-	motif	Chr02:20806086-20806096	+	CTCTCTCACTC	-148	3.57e-06
PtrC2H2.2-6	Potri.002G223200	-	motif	Chr02:21049841-21049851	-	CACTCTCACTC	53	1.22e-07
PtrC2H2.2-6	Potri.002G224600	-	motif	Chr02:21322757-21322767	+	CAGTGTCACTG	-321	4.03e-06
PtrC2H2.2-6	Potri.002G226800	-	motif	Chr02:21609712-21609722	+	CACCCCCACTT	-171	6.63e-06
PtrC2H2.2-6	Potri.002G228300	-	motif	Chr02:21811616-21811626	+	CACTCTCACTG	-307	2.83e-07
PtrC2H2.2-6	Potri.002G231400	-	motif	Chr02:22335568-22335578	-	CTCCCCCACTC	49	9.72e-06
PtrC2H2.2-6	Potri.002G236900	-	motif	Chr02:23009293-23009303	-	CACCATCACTG	-124	8.78e-06
PtrC2H2.2-6	Potri.002G238800	-	motif	Chr02:23181881-23181891	+	CTCTCCCACTC	-174	3.17e-06
PtrC2H2.2-6	Potri.002G246500	-	motif	Chr02:23769410-23769420	+	CACCGCCACTA	-246	6.15e-06
PtrC2H2.2-6	Potri.002G247200	-	motif	Chr02:23808403-23808413	-	CACTTTCACTG	26	2.55e-06
PtrC2H2.2-6	Potri.002G247300	-	motif	Chr02:23810561-23810571	-	CACTTTCACTG	26	2.55e-06
PtrC2H2.2-6	Potri.002G249100	-	motif	Chr02:23970110-23970120	-	CACTGCCACTC	-320	2.01e-07
PtrC2H2.2-6	Potri.002G249200	-	motif	Chr02:23977947-23977957	-	CACTTCCACTG	-348	1.95e-06
PtrC2H2.2-6	Potri.002G251400	-	motif	Chr02:24108700-24108710	+	CACTTTCACTC	85	1.29e-06
PtrC2H2.2-6	Potri.002G251700	-	motif	Chr02:24130389-24130399	-	CACCATCACTC	50	5.82e-06
PtrC2H2.2-6	Potri.002G252600	-	motif	Chr02:24176186-24176196	-	CTCTCTCACTC	-8	3.57e-06
PtrC2H2.2-6	Potri.002G254200	-	motif	Chr02:24330252-24330262	-	CTCTCCCACTC	-75	3.17e-06
PtrC2H2.2-6	Potri.002G254600	-	motif	Chr02:24393887-24393897	-	CTCTCTCACTC	17	3.57e-06
PtrC2H2.2-6	Potri.002G254900	-	motif	Chr02:24433334-24433344	+	CACCGCCACTC	8	1.12e-06
PtrC2H2.2-6	Potri.002G255800	-	motif	Chr02:24514840-24514850	+	CACTCTCACTT	-343	2.88e-06
PtrC2H2.2-6	Potri.002G259300	-	motif	Chr02:24789674-24789684	-	CACTAACACTG	-247	9.12e-06
PtrC2H2.2-6	Potri.002G263600	-	motif	Chr02:25138814-25138824	+	CTCCCCCACTC	46	9.72e-06
PtrC2H2.2-6	Potri.002G263700	-	motif	Chr02:25144989-25144999	-	CACCGCCACTG	-390	2.21e-06
PtrC2H2.2-6	Potri.003G001200	-	motif	Chr03:199290-199300	-	CACTCACACTC	-267	7.09e-07
PtrC2H2.2-6	Potri.003G003700	-	motif	Chr03:347751-347761	+	CAGTCACACTG	-23	9.49e-06
PtrC2H2.2-6	Potri.003G008100	-	motif	Chr03:665406-665416	-	CACTTACACTG	-282	8.78e-06
PtrC2H2.2-6	Potri.003G008700	-	motif	Chr03:702143-702153	-	CACTCACACTG	29	1.74e-06
PtrC2H2.2-6	Potri.003G008800	-	motif	Chr03:707439-707449	+	CACCGTCACTG	46	3.17e-06
PtrC2H2.2-6	Potri.003G009200	-	motif	Chr03:751457-751467	+	CACACTCACTC	-177	3.57e-06
PtrC2H2.2-6	Potri.003G010600	-	motif	Chr03:1167511-1167521	-	CACACTCACTG	-335	4.57e-06
PtrC2H2.2-6	Potri.003G010800	-	motif	Chr03:1184122-1184132	-	CACACTCACTG	-429	4.57e-06
PtrC2H2.2-6	Potri.003G011000	-	motif	Chr03:1195890-1195900	-	CACACTCACTG	-335	4.57e-06
PtrC2H2.2-6	Potri.003G012100	-	motif	Chr03:1446328-1446338	+	CACTCCCACTT	-154	2.11e-06
PtrC2H2.2-6	Potri.003G012300	-	motif	Chr03:1459683-1459693	-	CACCGTCACTC	-201	1.78e-06
PtrC2H2.2-6	Potri.003G015400	-	motif	Chr03:1936971-1936981	+	CTCTCTCACTG	48	4.57e-06
PtrC2H2.2-6	Potri.003G023900	-	motif	Chr03:2823247-2823257	+	CTCTGCCACTC	-283	4.15e-06
PtrC2H2.2-6	Potri.003G024100	-	motif	Chr03:2878502-2878512	+	CACCGCCACTG	-84	2.21e-06
PtrC2H2.2-6	Potri.003G025300	-	motif	Chr03:3020061-3020071	+	CAGCCCCACTG	43	7.35e-06
PtrC2H2.2-6	Potri.003G026400	-	motif	Chr03:3166958-3166968	-	CACTCCCAGTC	70	3.29e-06
PtrC2H2.2-6	Potri.003G029200	-	motif	Chr03:3642354-3642364	-	CACTGCCAGTG	-196	6.31e-06
PtrC2H2.2-6	Potri.003G034000	-	motif	Chr03:4285491-4285501	+	CACCGACACTC	-338	6.47e-06
PtrC2H2.2-6	Potri.003G037500	-	motif	Chr03:4866777-4866787	+	CACCCTCACTA	-118	4.57e-06
PtrC2H2.2-6	Potri.003G040900	-	motif	Chr03:5445716-5445726	-	CACTGACACTC	22	1.95e-06
PtrC2H2.2-6	Potri.003G044600	-	motif	Chr03:5934501-5934511	+	CAGTGACACTC	-202	9.92e-06
PtrC2H2.2-6	Potri.003G044800	-	motif	Chr03:5991609-5991619	-	CACTCACACTA	-214	4.74e-06
PtrC2H2.2-6	Potri.003G044900	-	motif	Chr03:5993415-5993425	-	CACTCACACTG	-55	1.74e-06
PtrC2H2.2-6	Potri.003G045600	-	motif	Chr03:6100638-6100648,Chr03:6100495-6100505	-,-	CTCCCCCACTC,CTCTCTCACTC	-331,-188	9.72e-06,3.57e-06
PtrC2H2.2-6	Potri.003G064600	-	motif	Chr03:9326136-9326146	-	CACACTCACTC	82	3.57e-06
PtrC2H2.2-6	Potri.003G069300	-	motif	Chr03:9761462-9761472	-	CAGTATCACTC	-234	8.78e-06
PtrC2H2.2-6	Potri.003G069600	-	motif	Chr03:9791124-9791134	-	CAGTATCACTC	-103	8.78e-06
PtrC2H2.2-6	Potri.003G070900	-	motif	Chr03:9916529-9916539	-	CACTCCCACTC	36	3.97e-08
PtrC2H2.2-6	Potri.003G073300	-	motif	Chr03:10211119-10211129	+	CTCTCCCACTG	-265	4.03e-06
PtrC2H2.2-6	Potri.003G073500	-	motif	Chr03:10228348-10228358	-	CTCTCTCACTC	-37	3.57e-06
PtrC2H2.2-6	Potri.003G074100	-	motif	Chr03:10283879-10283889	+	CACTTTCACTC	44	1.29e-06
PtrC2H2.2-6	Potri.003G075100	-	motif	Chr03:10362542-10362552	+	CACAGCCACTG	-149	6.15e-06
PtrC2H2.2-6	Potri.003G075400	-	motif	Chr03:10380945-10380955	+	CTCTCCCACTC	0	3.17e-06
PtrC2H2.2-6	Potri.003G075500	-	motif	Chr03:10380945-10380955	+	CTCTCCCACTC	-238	3.17e-06
PtrC2H2.2-6	Potri.003G076300	-	motif	Chr03:10473601-10473611	-	CTCTCTCACTC	-59	3.57e-06
PtrC2H2.2-6	Potri.003G077200	-	motif	Chr03:10569641-10569651	+	CAGTGACACTC	-480	9.92e-06
PtrC2H2.2-6	Potri.003G077600	-	motif	Chr03:10617488-10617498	-	CACCATCACTC	35	5.82e-06
PtrC2H2.2-6	Potri.003G080200	-	motif	Chr03:10846488-10846498	-	CAGTCTCACTC	15	1.66e-06
PtrC2H2.2-6	Potri.003G081000	-	motif	Chr03:10910441-10910451	+	CTCTCTCACTC	74	3.57e-06
PtrC2H2.2-6	Potri.003G082300	-	motif	Chr03:11003017-11003027	-	CACTCACACTT	-279	9.12e-06
PtrC2H2.2-6	Potri.003G085900	-	motif	Chr03:11334062-11334072	-	CACTCACACTT	-3	9.12e-06
PtrC2H2.2-6	Potri.003G092200	-	motif	Chr03:11926966-11926976	-	CACCCTCACTT	-112	8.78e-06
PtrC2H2.2-6	Potri.003G092500	-	motif	Chr03:11959438-11959448	+	CACCACCACTC	86	4.3e-06
PtrC2H2.2-6	Potri.003G095600	-	motif	Chr03:12230291-12230301	-	CAGTTTCACTC	-110	8.28e-06
PtrC2H2.2-6	Potri.003G096300	-	motif	Chr03:12305837-12305847	-	CACTCTCACTG	-306	2.83e-07
PtrC2H2.2-6	Potri.003G098700	-	motif	Chr03:12497543-12497553	+	CTCTGCCACTG	-83	6.15e-06
PtrC2H2.2-6	Potri.003G101200	-	motif	Chr03:12688045-12688055	-	CACTCACACTG	3	1.74e-06
PtrC2H2.2-6	Potri.003G101500	-	motif	Chr03:12709002-12709012	-	CTCTGCCACTG	28	6.15e-06
PtrC2H2.2-6	Potri.003G101800	-	motif	Chr03:12729158-12729168	-	CACCGTCACTG	-57	3.17e-06
PtrC2H2.2-6	Potri.003G102200	-	motif	Chr03:12774355-12774365	-	CACTCTCACTC	-119	1.22e-07
PtrC2H2.2-6	Potri.003G102700	-	motif	Chr03:12825399-12825409	-	CACTTTCACTG	-150	2.55e-06
PtrC2H2.2-6	Potri.003G104100	-	motif	Chr03:12897049-12897059	+	CACAGTCACTG	-279	7.78e-06
PtrC2H2.2-6	Potri.003G109400	-	motif	Chr03:13299070-13299080	+	CACCCCCACTC	77	5.05e-07
PtrC2H2.2-6	Potri.003G111600	-	motif	Chr03:13519098-13519108	-	CACTGTCACTT	-284	3.83e-06
PtrC2H2.2-6	Potri.003G112000	-	motif	Chr03:13564922-13564932	+	CTCTCTCACTG	0	4.57e-06
PtrC2H2.2-6	Potri.003G114800	-	motif	Chr03:13808051-13808061	-	CACTTTCACTG	44	2.55e-06
PtrC2H2.2-6	Potri.003G116500	-	motif	Chr03:13978970-13978980	-	CACCCCCACTA	-127	4.03e-06
PtrC2H2.2-6	Potri.003G117500	-	motif	Chr03:14097297-14097307	+	CTCTCCCACTG	-425	4.03e-06
PtrC2H2.2-6	Potri.003G119700	-	motif	Chr03:14232041-14232051	+	CAGTCCCACTC	-29	9.32e-07
PtrC2H2.2-6	Potri.003G120600	-	motif	Chr03:14313259-14313269	+	CACTGCCACTG	-134	4.04e-07
PtrC2H2.2-6	Potri.003G121600	-	motif	Chr03:14394855-14394865	-	CTCTGTCACTC	69	4.98e-06
PtrC2H2.2-6	Potri.003G129100	-	motif	Chr03:14911631-14911641	+	CTCTCTCACTG	-130	4.57e-06
PtrC2H2.2-6	Potri.003G131400	-	motif	Chr03:15093305-15093315	+	CACCCTCACTC	-61	6.27e-07
PtrC2H2.2-6	Potri.003G132900	-	motif	Chr03:15218727-15218737	-	CTCTCCCACTG	31	4.03e-06
PtrC2H2.2-6	Potri.003G133000	-	motif	Chr03:15228738-15228748	-	CACACTCACTG	-327	4.57e-06
PtrC2H2.2-6	Potri.003G134300	-	motif	Chr03:15374716-15374726	+	CAGTGTCACTC	73	3.17e-06
PtrC2H2.2-6	Potri.003G136000	-	motif	Chr03:15491259-15491269	+	CTCTGCCACTG	-195	6.15e-06
PtrC2H2.2-6	Potri.003G137500	-	motif	Chr03:15600729-15600739	-	CTCTCTCACTC	18	3.57e-06
PtrC2H2.2-6	Potri.003G144200	-	motif	Chr03:16057933-16057943	+	CACTGACACTG	-83	3.25e-06
PtrC2H2.2-6	Potri.003G145400	-	motif	Chr03:16149636-16149646	+	CACTTACACTC	-280	5.82e-06
PtrC2H2.2-6	Potri.003G146600	-	motif	Chr03:16224163-16224173	+	CACTCTCACTT	-82	2.88e-06
PtrC2H2.2-6	Potri.003G146800	-	motif	Chr03:16235180-16235190	+	CAGCCCCACTC	-161	4.32e-06
PtrC2H2.2-6	Potri.003G148200	-	motif	Chr03:16328991-16329001	+	CACTGACACTG	-180	3.25e-06
PtrC2H2.2-6	Potri.003G156200	-	motif	Chr03:16865306-16865316	+	CTCTCTCACTC	-352	3.57e-06
PtrC2H2.2-6	Potri.003G157500	-	motif	Chr03:16982817-16982827	+	CTCTCCCACTG	-226	4.03e-06
PtrC2H2.2-6	Potri.003G161300	-	motif	Chr03:17251689-17251699	-	CTCTCTCACTC	-248	3.57e-06
PtrC2H2.2-6	Potri.003G162900	-	motif	Chr03:17391933-17391943	+	CACTTCCACTA	-484	5.15e-06
PtrC2H2.2-6	Potri.003G163200	-	motif	Chr03:17413360-17413370	+	CTCTCTCACTC	6	3.57e-06
PtrC2H2.2-6	Potri.003G163500	-	motif	Chr03:17431713-17431723	-	CACCACCACTC	48	4.3e-06
PtrC2H2.2-6	Potri.003G164600	-	motif	Chr03:17519012-17519022	+	CACTTCCACTC	50	7.91e-07
PtrC2H2.2-6	Potri.003G164700	-	motif	Chr03:17520873-17520883	+	CACTCCCACTT	-147	2.11e-06
PtrC2H2.2-6	Potri.003G166800	-	motif	Chr03:17743462-17743472	-	CACTTACACTG	40	8.78e-06
PtrC2H2.2-6	Potri.003G175600	-	motif	Chr03:18403008-18403018	-	CACTTCCACTT	-102	9.49e-06
PtrC2H2.2-6	Potri.003G175800	-	motif	Chr03:18417394-18417404	+	CAGTCACACTC	-261	6.27e-06
PtrC2H2.2-6	Potri.003G178600	-	motif	Chr03:18634759-18634769	+	CACTTTCACTC	76	1.29e-06
PtrC2H2.2-6	Potri.003G179900	-	motif	Chr03:18727601-18727611	-	CTCTGCCACTC	-21	4.15e-06
PtrC2H2.2-6	Potri.003G196100	-	motif	Chr03:19911064-19911074	-	CTCTCTCACTC	57	3.57e-06
PtrC2H2.2-6	Potri.003G197600	-	motif	Chr03:20043509-20043519	+	CTCTCTCACTC	-210	3.57e-06
PtrC2H2.2-6	Potri.003G200000	-	motif	Chr03:20246442-20246452	+	CAGTCACACTC	21	6.27e-06
PtrC2H2.2-6	Potri.003G201200	-	motif	Chr03:20344671-20344681	-	CACCGCCACTA	-17	6.15e-06
PtrC2H2.2-6	Potri.003G204500	-	motif	Chr03:20564353-20564363	-	CACTCACACTT	73	9.12e-06
PtrC2H2.2-6	Potri.003G205700	-	motif	Chr03:20648677-20648687	+	CACACTCACTC	-233	3.57e-06
PtrC2H2.2-6	Potri.003G210300	-	motif	Chr03:20932507-20932517	+	CACTGACACTG	-413	3.25e-06
PtrC2H2.2-6	Potri.003G221500	-	motif	Chr03:21643484-21643494,Chr03:21643215-21643225	-,-	CACTTTCACTG,CACTACCACTA	-338,-69	2.55e-06,5.4e-06
PtrC2H2.2-6	Potri.003G221900	-	motif	Chr03:21658278-21658288	-	CACTGTCACTA	-129	2.38e-06
PtrC2H2.2-6	Potri.004G002000	-	motif	Chr04:162013-162023	+	CACTGTCACTA	-349	2.38e-06
PtrC2H2.2-6	Potri.004G002800	-	motif	Chr04:195164-195174	-	CACTATCACTA	-219	7.35e-06
PtrC2H2.2-6	Potri.004G004600	-	motif	Chr04:304973-304983	+	CACTGTCACTG	-415	4.86e-07
PtrC2H2.2-6	Potri.004G013300	-	motif	Chr04:845372-845382	-	CACTTCCACTC	57	7.91e-07
PtrC2H2.2-6	Potri.004G017500	-	motif	Chr04:1163552-1163562,Chr04:1163546-1163556	-,-	CTCCCCCACTC,CACTCTCACTT	-7,-1	9.72e-06,2.88e-06
PtrC2H2.2-6	Potri.004G021500	-	motif	Chr04:1431205-1431215	-	CACCGTCACTC	-301	1.78e-06
PtrC2H2.2-6	Potri.004G023100	-	motif	Chr04:1519819-1519829	+	CTCTGTCACTG	-303	7.78e-06
PtrC2H2.2-6	Potri.004G025000	-	motif	Chr04:1714204-1714214	-	CACCATCACTG	-229	8.78e-06
PtrC2H2.2-6	Potri.004G030400	-	motif	Chr04:2214196-2214206	+	CACTATCACTA	-364	7.35e-06
PtrC2H2.2-6	Potri.004G032400	-	motif	Chr04:2349697-2349707	-	CACTTCCACTA	11	5.15e-06
PtrC2H2.2-6	Potri.004G039300	-	motif	Chr04:2986480-2986490,Chr04:2986375-2986385	-,-	CACTCCCACTT,CTCTCTCACTC	-202,-97	2.11e-06,3.57e-06
PtrC2H2.2-6	Potri.004G043500	-	motif	Chr04:3296789-3296799	-	CACTGCCAGTG	-194	6.31e-06
PtrC2H2.2-6	Potri.004G047300	-	motif	Chr04:3616470-3616480,Chr04:3616478-3616488	+,+	CACACTCACTC,CTCTCTCACTC	0,8	3.57e-06,3.57e-06
PtrC2H2.2-6	Potri.004G057100	-	motif	Chr04:4551308-4551318,Chr04:4551232-4551242	-,-	CTCTCTCACTC,CAGTCTCACTG	-292,-216	3.57e-06,2.97e-06
PtrC2H2.2-6	Potri.004G058300	-	motif	Chr04:4687959-4687969	+	CTCTCTCACTC	-113	3.57e-06
PtrC2H2.2-6	Potri.004G059500	-	motif	Chr04:4777974-4777984	-	CACCACCACTG	59	6.63e-06
PtrC2H2.2-6	Potri.004G060900	-	motif	Chr04:4967138-4967148	+	CTCTCTCACTC	-125	3.57e-06
PtrC2H2.2-6	Potri.004G061200	-	motif	Chr04:4999874-4999884	+	CACTTCCACTT	4	9.49e-06
PtrC2H2.2-6	Potri.004G061600	-	motif	Chr04:5049844-5049854	-	CACTGTCACTT	69	3.83e-06
PtrC2H2.2-6	Potri.004G062400	-	motif	Chr04:5155736-5155746	+	CACCACCACTG	-147	6.63e-06
PtrC2H2.2-6	Potri.004G064300	-	motif	Chr04:5320254-5320264	+	CACTCTCAGTG	-168	4.98e-06
PtrC2H2.2-6	Potri.004G066500	-	motif	Chr04:5575149-5575159	+	CTCTCCCACTC	-92	3.17e-06
PtrC2H2.2-6	Potri.004G069100	-	motif	Chr04:5735937-5735947	-	CACTTACACTG	-189	8.78e-06
PtrC2H2.2-6	Potri.004G077000	-	motif	Chr04:6384837-6384847	-	CACTTCCACTC	-99	7.91e-07
PtrC2H2.2-6	Potri.004G078200	-	motif	Chr04:6461350-6461360	+	CTCCCCCACTC	-138	9.72e-06
PtrC2H2.2-6	Potri.004G080900	-	motif	Chr04:6670949-6670959	+	CTCTCTCACTG	-453	4.57e-06
PtrC2H2.2-6	Potri.004G087000	-	motif	Chr04:7283239-7283249	+	CTCTCCCACTC	-476	3.17e-06
PtrC2H2.2-6	Potri.004G087100	-	motif	Chr04:7283239-7283249	+	CTCTCCCACTC	18	3.17e-06
PtrC2H2.2-6	Potri.004G089800	-	motif	Chr04:7650568-7650578	-	CACTTTCACTA	-152	6.98e-06
PtrC2H2.2-6	Potri.004G092000	-	motif	Chr04:7794397-7794407	+	CACTTCCACTA	-42	5.15e-06
PtrC2H2.2-6	Potri.004G093900	-	motif	Chr04:8017282-8017292	-	CACTCTCACTT	8	2.88e-06
PtrC2H2.2-6	Potri.004G094200	-	motif	Chr04:8043206-8043216	+	CTCTCCCACTC	6	3.17e-06
PtrC2H2.2-6	Potri.004G094500	-	motif	Chr04:8074707-8074717	-	CTCTCTCACTC	16	3.57e-06
PtrC2H2.2-6	Potri.004G105900	-	motif	Chr04:9314460-9314470	+	CACTCCCACTA	26	5.87e-07
PtrC2H2.2-6	Potri.004G107200	-	motif	Chr04:9452890-9452900	-	CTCTCCCACTG	44	4.03e-06
PtrC2H2.2-6	Potri.004G107400	-	motif	Chr04:9466894-9466904	-	CTCTCCCACTG	44	4.03e-06
PtrC2H2.2-6	Potri.004G110200	-	motif	Chr04:9865542-9865552	+	CACTTTCACTG	53	2.55e-06
PtrC2H2.2-6	Potri.004G120700	-	motif	Chr04:11326503-11326513	-	CACTCCCACTC	85	3.97e-08
PtrC2H2.2-6	Potri.004G121100	-	motif	Chr04:11382646-11382656,Chr04:11382640-11382650	+,+	CACTGCCACTG,CACTGCCACTG	37,43	4.04e-07,4.04e-07
PtrC2H2.2-6	Potri.004G125000	-	motif	Chr04:12087115-12087125	-	CTCTCTCACTC	59	3.57e-06
PtrC2H2.2-6	Potri.004G129000	-	motif	Chr04:14214327-14214337	+	CTCTCTCACTC	-4	3.57e-06
PtrC2H2.2-6	Potri.004G130200	-	motif	Chr04:14575490-14575500	+	CAGTCTCACTG	25	2.97e-06
PtrC2H2.2-6	Potri.004G132200	-	motif	Chr04:15086060-15086070	+	CTCTGCCACTG	-336	6.15e-06
PtrC2H2.2-6	Potri.004G134200	-	motif	Chr04:15472010-15472020	+	CACTTTCACTA	-178	6.98e-06
PtrC2H2.2-6	Potri.004G135100	-	motif	Chr04:15529042-15529052	-	CACTGTCACTT	77	3.83e-06
PtrC2H2.2-6	Potri.004G135500	-	motif	Chr04:15559710-15559720	-	CACTGTCACTG	-100	4.86e-07
PtrC2H2.2-6	Potri.004G136000	-	motif	Chr04:15642688-15642698	+	CACCCCCACTG	-454	9.32e-07
PtrC2H2.2-6	Potri.004G140900	-	motif	Chr04:16436418-16436428	+	CACCACCACTC	-4	4.3e-06
PtrC2H2.2-6	Potri.004G150400	-	motif	Chr04:17284018-17284028	+	CACTCTCACTC	-16	1.22e-07
PtrC2H2.2-6	Potri.004G156200	-	motif	Chr04:17809512-17809522	-	CACTGACACTC	-164	1.95e-06
PtrC2H2.2-6	Potri.004G158400	-	motif	Chr04:17991884-17991894	+	CAGCCTCACTC	46	6.15e-06
PtrC2H2.2-6	Potri.004G159400	-	motif	Chr04:18041094-18041104	-	CACCGACACTC	-219	6.47e-06
PtrC2H2.2-6	Potri.004G161500	-	motif	Chr04:18221540-18221550	-	CACCTCCACTG	-373	6.47e-06
PtrC2H2.2-6	Potri.004G162400	-	motif	Chr04:18343886-18343896	-	CACTGCCAGTG	68	6.31e-06
PtrC2H2.2-6	Potri.004G167700	-	motif	Chr04:18728613-18728623	+	CACCATCACTG	-97	8.78e-06
PtrC2H2.2-6	Potri.004G170800	-	motif	Chr04:19008736-19008746	-	CTCTCTCACTG	-420	4.57e-06
PtrC2H2.2-6	Potri.004G179700	-	motif	Chr04:19688786-19688796	+	CACCGTCACTG	-250	3.17e-06
PtrC2H2.2-6	Potri.004G185900	-	motif	Chr04:20190725-20190735	-	CTCTCTCACTG	-165	4.57e-06
PtrC2H2.2-6	Potri.004G188200	-	motif	Chr04:20346267-20346277	+	CTCTGCCACTG	-283	6.15e-06
PtrC2H2.2-6	Potri.004G189600	-	motif	Chr04:20445624-20445634	-	CACCCTCACTC	-198	6.27e-07
PtrC2H2.2-6	Potri.004G190400	-	motif	Chr04:20514087-20514097	+	CACCTCCACTG	-325	6.47e-06
PtrC2H2.2-6	Potri.004G193200	-	motif	Chr04:20790542-20790552	-	CACTTCCACTT	-89	9.49e-06
PtrC2H2.2-6	Potri.004G195500	-	motif	Chr04:20885658-20885668	-	CACTATCACTC	-205	1.46e-06
PtrC2H2.2-6	Potri.004G199100	-	motif	Chr04:21132237-21132247	-	CTCTCTCACTC	65	3.57e-06
PtrC2H2.2-6	Potri.004G202000	-	motif	Chr04:21293857-21293867	-	CACTTCCACTC	-119	7.91e-07
PtrC2H2.2-6	Potri.004G209000	-	motif	Chr04:21715476-21715486	+	CACCTCCACTC	-416	4.26e-06
PtrC2H2.2-6	Potri.004G212500	-	motif	Chr04:22024091-22024101	-	CACTTACACTC	88	5.82e-06
PtrC2H2.2-6	Potri.004G214300	-	motif	Chr04:22188623-22188633	-	CACTGTCACTG	-193	4.86e-07
PtrC2H2.2-6	Potri.004G233600	-	motif	Chr04:23984070-23984080	-	CTCTCTCACTC	0	3.57e-06
PtrC2H2.2-6	Potri.004G234800	-	motif	Chr04:24051580-24051590	-	CACCTTCACTC	-146	5.49e-06
PtrC2H2.2-6	Potri.004G236800	-	motif	Chr04:24242667-24242677	+	CAGTGTCACTG	-390	4.03e-06
PtrC2H2.2-6	Potri.005G001100	-	motif	Chr05:53019-53029,Chr05:53212-53222	-,+	CACCCTCACTC,CTCTCTCACTG	-141,42	6.27e-07,4.57e-06
PtrC2H2.2-6	Potri.005G005000	-	motif	Chr05:297173-297183	+	CACCGTCACTC	-225	1.78e-06
PtrC2H2.2-6	Potri.005G006300	-	motif	Chr05:365664-365674	+	CACCTTCACTG	-87	8.28e-06
PtrC2H2.2-6	Potri.005G009000	-	motif	Chr05:645955-645965	+	CTCTCCCACTC	-266	3.17e-06
PtrC2H2.2-6	Potri.005G010700	-	motif	Chr05:795417-795427	-	CACTGACACTC	73	1.95e-06
PtrC2H2.2-6	Potri.005G012400	-	motif	Chr05:962496-962506	-	CACCGCCACTG	27	2.21e-06
PtrC2H2.2-6	Potri.005G023600	-	motif	Chr05:1776828-1776838	-	CACCCTCACTA	25	4.57e-06
PtrC2H2.2-6	Potri.005G034400	-	motif	Chr05:2552421-2552431	+	CTCTCTCACTC	-84	3.57e-06
PtrC2H2.2-6	Potri.005G035100	-	motif	Chr05:2605971-2605981	+	CTCTCTCACTC	-81	3.57e-06
PtrC2H2.2-6	Potri.005G037600	-	motif	Chr05:2758215-2758225	-	CTCCCCCACTC	-314	9.72e-06
PtrC2H2.2-6	Potri.005G038400	-	motif	Chr05:2820724-2820734	+	CTCTCTCACTC	65	3.57e-06
PtrC2H2.2-6	Potri.005G039300	-	motif	Chr05:2861537-2861547	+	CACCGCCACTG	26	2.21e-06
PtrC2H2.2-6	Potri.005G039500	-	motif	Chr05:2870647-2870657	+	CACCGCCACTG	-273	2.21e-06
PtrC2H2.2-6	Potri.005G043500	-	motif	Chr05:3203178-3203188	-	CACTGCCACTA	78	1.66e-06
PtrC2H2.2-6	Potri.005G045000	-	motif	Chr05:3304467-3304477	+	CTCTCTCACTC	-26	3.57e-06
PtrC2H2.2-6	Potri.005G046000	-	motif	Chr05:3375080-3375090	+	CACCATCACTG	0	8.78e-06
PtrC2H2.2-6	Potri.005G046600	-	motif	Chr05:3402336-3402346	-	CACTACCACTT	89	9.72e-06
PtrC2H2.2-6	Potri.005G047800	-	motif	Chr05:3482039-3482049	-	CACTCCCAGTC	-370	3.29e-06
PtrC2H2.2-6	Potri.005G050500	-	motif	Chr05:3632931-3632941	+	CACTACCACTC	-312	8.73e-07
PtrC2H2.2-6	Potri.005G050600	-	motif	Chr05:3632931-3632941	+	CACTACCACTC	0	8.73e-07
PtrC2H2.2-6	Potri.005G057400	-	motif	Chr05:4018450-4018460	-	CACTACCACTA	-256	5.4e-06
PtrC2H2.2-6	Potri.005G061100	-	motif	Chr05:4291257-4291267	+	CACTCCCACTC	2	3.97e-08
PtrC2H2.2-6	Potri.005G063700	-	motif	Chr05:4584706-4584716	-	CACTTTCACTA	-118	6.98e-06
PtrC2H2.2-6	Potri.005G066900	-	motif	Chr05:4805943-4805953	-	CTCTCTCACTC	64	3.57e-06
PtrC2H2.2-6	Potri.005G074100	-	motif	Chr05:5401713-5401723	-	CACTCTCACTC	-81	1.22e-07
PtrC2H2.2-6	Potri.005G074500	-	motif	Chr05:5450905-5450915	+	CTCCCCCACTC	-143	9.72e-06
PtrC2H2.2-6	Potri.005G076000	-	motif	Chr05:5562759-5562769	-	CACTCTCACTG	37	2.83e-07
PtrC2H2.2-6	Potri.005G082700	-	motif	Chr05:6087701-6087711	+	CTCTCCCACTG	44	4.03e-06
PtrC2H2.2-6	Potri.005G083100	-	motif	Chr05:6143519-6143529	-	CACTTCCACTT	26	9.49e-06
PtrC2H2.2-6	Potri.005G084400	-	motif	Chr05:6257327-6257337	+	CACCCCCACTA	-490	4.03e-06
PtrC2H2.2-6	Potri.005G087400	-	motif	Chr05:6542789-6542799	-	CACTCCCACTC	-50	3.97e-08
PtrC2H2.2-6	Potri.005G088500	-	motif	Chr05:6623165-6623175	+	CACTCTCACTT	-304	2.88e-06
PtrC2H2.2-6	Potri.005G089700	-	motif	Chr05:6685765-6685775	+	CACCCCCACTA	-29	4.03e-06
PtrC2H2.2-6	Potri.005G102400	-	motif	Chr05:7842729-7842739	-	CACTCTCAGTC	63	3.66e-06
PtrC2H2.2-6	Potri.005G105600	-	motif	Chr05:8078695-8078705	+	CACCACCACTC	-250	4.3e-06
PtrC2H2.2-6	Potri.005G109700	-	motif	Chr05:8446498-8446508	+	CACTCTCACTT	-135	2.88e-06
PtrC2H2.2-6	Potri.005G110400	-	motif	Chr05:8497300-8497310	+	CTCTGTCACTG	27	7.78e-06
PtrC2H2.2-6	Potri.005G111000	-	motif	Chr05:8537238-8537248	+	CTCTCCCACTC	61	3.17e-06
PtrC2H2.2-6	Potri.005G111300	-	motif	Chr05:8552819-8552829	-	CTCTCTCACTC	-366	3.57e-06
PtrC2H2.2-6	Potri.005G114000	-	motif	Chr05:8765887-8765897	-	CAGCCTCACTC	-131	6.15e-06
PtrC2H2.2-6	Potri.005G117900	-	motif	Chr05:9123141-9123151	-	CACTCTCACTG	7	2.83e-07
PtrC2H2.2-6	Potri.005G118800	-	motif	Chr05:9222917-9222927	+	CACTTTCACTG	23	2.55e-06
PtrC2H2.2-6	Potri.005G119100	-	motif	Chr05:9237829-9237839	+	CAGTCACACTG	0	9.49e-06
PtrC2H2.2-6	Potri.005G120700	-	motif	Chr05:9408690-9408700	-	CTCTCTCACTC	0	3.57e-06
PtrC2H2.2-6	Potri.005G125300	-	motif	Chr05:9786937-9786947	+	CACACTCACTC	-114	3.57e-06
PtrC2H2.2-6	Potri.005G129700	-	motif	Chr05:10414410-10414420,Chr05:10414404-10414414	+,+	CACTCCCAGTC,CACCCCCACTC	-166,-160	3.29e-06,5.05e-07
PtrC2H2.2-6	Potri.005G130500	-	motif	Chr05:10471932-10471942	+	CACTCTCACTC	-51	1.22e-07
PtrC2H2.2-6	Potri.005G136700	-	motif	Chr05:11233091-11233101	+	CACTGCCACTG	-305	4.04e-07
PtrC2H2.2-6	Potri.005G138500	-	motif	Chr05:11514287-11514297	-	CTCTCTCACTC	-456	3.57e-06
PtrC2H2.2-6	Potri.005G138600	-	motif	Chr05:11525262-11525272	-	CACCTCCACTC	36	4.26e-06
PtrC2H2.2-6	Potri.005G148400	-	motif	Chr05:13163426-13163436	+	CACTGTCACTG	-335	4.86e-07
PtrC2H2.2-6	Potri.005G155100	-	motif	Chr05:15083618-15083628	+	CACCTCCACTC	-253	4.26e-06
PtrC2H2.2-6	Potri.005G157000	-	motif	Chr05:15671607-15671617	-	CACTGCCACTC	68	2.01e-07
PtrC2H2.2-6	Potri.005G159500	-	motif	Chr05:16087318-16087328	+	CTCTCTCACTC	-279	3.57e-06
PtrC2H2.2-6	Potri.005G160000	-	motif	Chr05:16100594-16100604	-	CTCTCTCACTG	-90	4.57e-06
PtrC2H2.2-6	Potri.005G165400	-	motif	Chr05:17199809-17199819	+	CACACTCACTC	61	3.57e-06
PtrC2H2.2-6	Potri.005G168100	-	motif	Chr05:17828839-17828849	+	CACCCTCACTC	2	6.27e-07
PtrC2H2.2-6	Potri.005G178000	-	motif	Chr05:19400820-19400830	-	CACTCTCACTT	82	2.88e-06
PtrC2H2.2-6	Potri.005G179800	-	motif	Chr05:19593238-19593248,Chr05:19593244-19593254	-,-	CACTGTCACTG,CACTGTCACTG	71,77	4.86e-07,4.86e-07
PtrC2H2.2-6	Potri.005G181400	-	motif	Chr05:19781969-19781979	+	CAGTGACACTC	-166	9.92e-06
PtrC2H2.2-6	Potri.005G182800	-	motif	Chr05:19948375-19948385	-	CACTCTCACTT	-221	2.88e-06
PtrC2H2.2-6	Potri.005G185100	-	motif	Chr05:20240981-20240991	-	CTCTGCCACTG	-366	6.15e-06
PtrC2H2.2-6	Potri.005G187900	-	motif	Chr05:20531916-20531926	-	CAGTGTCACTG	-465	4.03e-06
PtrC2H2.2-6	Potri.005G188900	-	motif	Chr05:20645624-20645634,Chr05:20645290-20645300	+,+	CACTATCACTA,CACTACCACTA	-441,-107	7.35e-06,5.4e-06
PtrC2H2.2-6	Potri.005G194300	-	motif	Chr05:21133313-21133323	+	CACTGTCACTG	-357	4.86e-07
PtrC2H2.2-6	Potri.005G196500	-	motif	Chr05:21307695-21307705	-	CTCTCTCACTC	63	3.57e-06
PtrC2H2.2-6	Potri.005G196900	-	motif	Chr05:21343874-21343884	+	CACTTCCACTA	-102	5.15e-06
PtrC2H2.2-6	Potri.005G202900	-	motif	Chr05:21773342-21773352	-	CACCCACACTG	-42	6.27e-06
PtrC2H2.2-6	Potri.005G204900	-	motif	Chr05:21966037-21966047	+	CACTACCACTC	61	8.73e-07
PtrC2H2.2-6	Potri.005G205700	-	motif	Chr05:22030013-22030023	-	CTCTCTCACTG	45	4.57e-06
PtrC2H2.2-6	Potri.005G207400	-	motif	Chr05:22174275-22174285	-	CACACCCACTC	-265	3.17e-06
PtrC2H2.2-6	Potri.005G207700	-	motif	Chr05:22201498-22201508	+	CTCTCCCACTC	-253	3.17e-06
PtrC2H2.2-6	Potri.005G208400	-	motif	Chr05:22229972-22229982	+	CACTATCACTG	-198	2.88e-06
PtrC2H2.2-6	Potri.005G209000	-	motif	Chr05:22285802-22285812	+	CACCGCCACTC	-256	1.12e-06
PtrC2H2.2-6	Potri.005G210800	-	motif	Chr05:22476599-22476609,Chr05:22476370-22476380	-,-	CACTGACACTA,CACCGACACTG	-215,4	7.95e-06,9.92e-06
PtrC2H2.2-6	Potri.005G211000	-	motif	Chr05:22493311-22493321	-	CTCTGTCACTC	-55	4.98e-06
PtrC2H2.2-6	Potri.005G213000	-	motif	Chr05:22622564-22622574	-	CACCTTCACTC	-182	5.49e-06
PtrC2H2.2-6	Potri.005G214600	-	motif	Chr05:22761347-22761357	+	CAGTGCCACTG	-169	3.41e-06
PtrC2H2.2-6	Potri.005G215200	-	motif	Chr05:22809744-22809754	-	CACACTCACTC	-100	3.57e-06
PtrC2H2.2-6	Potri.005G219800	-	motif	Chr05:23173563-23173573	+	CACACCCACTC	-200	3.17e-06
PtrC2H2.2-6	Potri.005G226100	-	motif	Chr05:23642063-23642073	+	CTCTCTCACTC	70	3.57e-06
PtrC2H2.2-6	Potri.005G227500	-	motif	Chr05:23723379-23723389	+	CACCACCACTC	69	4.3e-06
PtrC2H2.2-6	Potri.005G227700	-	motif	Chr05:23735922-23735932	-	CACTGTCAGTG	7	8.03e-06
PtrC2H2.2-6	Potri.005G228800	-	motif	Chr05:23801153-23801163	+	CACCCCCACTC	-15	5.05e-07
PtrC2H2.2-6	Potri.005G231500	-	motif	Chr05:24011486-24011496	+	CAGTCACACTC	-292	6.27e-06
PtrC2H2.2-6	Potri.005G231900	-	motif	Chr05:24038343-24038353	-	CACTAACACTG	-67	9.12e-06
PtrC2H2.2-6	Potri.005G233600	-	motif	Chr05:24149286-24149296	-	CACCTCCACTC	-344	4.26e-06
PtrC2H2.2-6	Potri.005G235500	-	motif	Chr05:24307832-24307842	+	CACTTTCACTG	-119	2.55e-06
PtrC2H2.2-6	Potri.005G237900	-	motif	Chr05:24514972-24514982	+	CTCTCTCACTC	59	3.57e-06
PtrC2H2.2-6	Potri.005G238300	-	motif	Chr05:24532597-24532607	+	CACCCTCACTT	-141	8.78e-06
PtrC2H2.2-6	Potri.005G239900	-	motif	Chr05:24614296-24614306	-	CACTATCACTA	-223	7.35e-06
PtrC2H2.2-6	Potri.005G247700	-	motif	Chr05:25140008-25140018	-	CACCGACACTG	43	9.92e-06
PtrC2H2.2-6	Potri.005G249300	-	motif	Chr05:25231583-25231593	-	CTCTGTCACTC	14	4.98e-06
PtrC2H2.2-6	Potri.005G254600	-	motif	Chr05:25548525-25548535	-	CACTCCCAGTC	75	3.29e-06
PtrC2H2.2-6	Potri.005G257200	-	motif	Chr05:25690115-25690125	-	CACTACCACTC	-181	8.73e-07
PtrC2H2.2-6	Potri.005G259000	-	motif	Chr05:25795882-25795892	-	CACTCCCACTG	-490	1.61e-07
PtrC2H2.2-6	Potri.005G260300	-	motif	Chr05:25877291-25877301	-	CACTAACACTC	-305	5.99e-06
PtrC2H2.2-6	Potri.006G006200	-	motif	Chr06:433735-433745	+	CACTGACACTA	0	7.95e-06
PtrC2H2.2-6	Potri.006G013400	-	motif	Chr06:899671-899681	+	CACTTTCACTA	-409	6.98e-06
PtrC2H2.2-6	Potri.006G014300	-	motif	Chr06:967579-967589	+	CACTGCCACTT	-469	3.37e-06
PtrC2H2.2-6	Potri.006G017200	-	motif	Chr06:1139326-1139336	-	CACTCCCACTT	-20	2.11e-06
PtrC2H2.2-6	Potri.006G025100	-	motif	Chr06:1732520-1732530	+	CACTTTCACTC	-106	1.29e-06
PtrC2H2.2-6	Potri.006G033500	-	motif	Chr06:2245254-2245264	-	CACTCTCAGTC	-145	3.66e-06
PtrC2H2.2-6	Potri.006G035400	-	motif	Chr06:2393719-2393729	+	CACCCCCACTC	1	5.05e-07
PtrC2H2.2-6	Potri.006G036300	-	motif	Chr06:2475443-2475453	-	CTCTGCCACTG	-320	6.15e-06
PtrC2H2.2-6	Potri.006G037000	-	motif	Chr06:2542706-2542716	-	CACTCCCACTT	-191	2.11e-06
PtrC2H2.2-6	Potri.006G046600	-	motif	Chr06:3304063-3304073	-	CACTCTCACTA	-63	1.12e-06
PtrC2H2.2-6	Potri.006G051500	-	motif	Chr06:3712393-3712403	-	CACTTTCACTG	-321	2.55e-06
PtrC2H2.2-6	Potri.006G053600	-	motif	Chr06:3899673-3899683	+	CACTGCCACTT	-337	3.37e-06
PtrC2H2.2-6	Potri.006G057200	-	motif	Chr06:4163357-4163367	-	CACCCTCACTC	23	6.27e-07
PtrC2H2.2-6	Potri.006G057600	-	motif	Chr06:4204343-4204353	+	CAGCGTCACTC	-479	9.72e-06
PtrC2H2.2-6	Potri.006G065000	-	motif	Chr06:4769858-4769868	+	CTCTCTCACTC	72	3.57e-06
PtrC2H2.2-6	Potri.006G065800	-	motif	Chr06:4847559-4847569	-	CAGTCTCACTA	-390	7.53e-06
PtrC2H2.2-6	Potri.006G069700	-	motif	Chr06:5220292-5220302	-	CACTTTCACTC	-74	1.29e-06
PtrC2H2.2-6	Potri.006G080100	-	motif	Chr06:6067577-6067587	+	CACTCTCACTA	32	1.12e-06
PtrC2H2.2-6	Potri.006G083200	-	motif	Chr06:6287250-6287260	-	CTCTCCCACTC	80	3.17e-06
PtrC2H2.2-6	Potri.006G084200	-	motif	Chr06:6374229-6374239	-	CTCCCCCACTC	-363	9.72e-06
PtrC2H2.2-6	Potri.006G084600	-	motif	Chr06:6411682-6411692	-	CAGCCCCACTC	-124	4.32e-06
PtrC2H2.2-6	Potri.006G091700	-	motif	Chr06:7002134-7002144,Chr06:7002140-7002150	+,+	CACTACCACTA,CACTACCACTA	53,59	5.4e-06,5.4e-06
PtrC2H2.2-6	Potri.006G092300	-	motif	Chr06:7042893-7042903	+	CACTTTCACTC	-470	1.29e-06
PtrC2H2.2-6	Potri.006G093300	-	motif	Chr06:7125126-7125136,Chr06:7125120-7125130	-,-	CTCTCTCACTC,CACTCTCACTC	-176,-170	3.57e-06,1.22e-07
PtrC2H2.2-6	Potri.006G097900	-	motif	Chr06:7528027-7528037	-	CACTCTCACTA	-133	1.12e-06
PtrC2H2.2-6	Potri.006G098600	-	motif	Chr06:7596433-7596443	+	CACTATCACTA	-487	7.35e-06
PtrC2H2.2-6	Potri.006G100800	-	motif	Chr06:7733482-7733492	-	CACCCCCACTG	55	9.32e-07
PtrC2H2.2-6	Potri.006G107700	-	motif	Chr06:8400578-8400588	-	CACCACCACTC	89	4.3e-06
PtrC2H2.2-6	Potri.006G115100	-	motif	Chr06:9002139-9002149	+	CTCTGCCACTG	-14	6.15e-06
PtrC2H2.2-6	Potri.006G115700	-	motif	Chr06:9090884-9090894	-	CAGCCCCACTC	-328	4.32e-06
PtrC2H2.2-6	Potri.006G116300	-	motif	Chr06:9136495-9136505	+	CACACCCACTC	47	3.17e-06
PtrC2H2.2-6	Potri.006G117800	-	motif	Chr06:9292247-9292257	+	CACTATCACTA	52	7.35e-06
PtrC2H2.2-6	Potri.006G121200	-	motif	Chr06:9653690-9653700,Chr06:9653696-9653706	-,-	CACTCTCACTC,CTCTCTCACTC	-20,-14	1.22e-07,3.57e-06
PtrC2H2.2-6	Potri.006G122400	-	motif	Chr06:9774595-9774605	-	CACTGTCACTT	-124	3.83e-06
PtrC2H2.2-6	Potri.006G125000	-	motif	Chr06:10048875-10048885	+	CACTACCACTA	-192	5.4e-06
PtrC2H2.2-6	Potri.006G125700	-	motif	Chr06:10147535-10147545	-	CACTCCCACTG	76	1.61e-07
PtrC2H2.2-6	Potri.006G126200	-	motif	Chr06:10193161-10193171	+	CAGTCTCACTC	56	1.66e-06
PtrC2H2.2-6	Potri.006G127100	-	motif	Chr06:10289481-10289491	-	CACTTTCACTA	-8	6.98e-06
PtrC2H2.2-6	Potri.006G127700	-	motif	Chr06:10422010-10422020	+	CTCTGTCACTG	56	7.78e-06
PtrC2H2.2-6	Potri.006G131300	-	motif	Chr06:10756379-10756389	-	CACTCACACTC	-340	7.09e-07
PtrC2H2.2-6	Potri.006G144900	-	motif	Chr06:12317593-12317603	-	CACTAACACTG	-200	9.12e-06
PtrC2H2.2-6	Potri.006G152000	-	motif	Chr06:13340277-13340287	-	CACTGTCACTG	28	4.86e-07
PtrC2H2.2-6	Potri.006G159300	-	motif	Chr06:15023119-15023129	-	CACCTTCACTG	-235	8.28e-06
PtrC2H2.2-6	Potri.006G164400	-	motif	Chr06:16554855-16554865	+	CACTGCCACTG	-43	4.04e-07
PtrC2H2.2-6	Potri.006G167200	-	motif	Chr06:17180359-17180369	-	CTCTGCCACTC	10	4.15e-06
PtrC2H2.2-6	Potri.006G175400	-	motif	Chr06:18784966-18784976	+	CACCCTCACTC	-33	6.27e-07
PtrC2H2.2-6	Potri.006G177200	-	motif	Chr06:19051695-19051705	+	CACCGCCACTG	-301	2.21e-06
PtrC2H2.2-6	Potri.006G181800	-	motif	Chr06:19612591-19612601	+	CTCCCCCACTC	36	9.72e-06
PtrC2H2.2-6	Potri.006G183500	-	motif	Chr06:19749150-19749160	+	CACTAACACTC	-173	5.99e-06
PtrC2H2.2-6	Potri.006G184400	-	motif	Chr06:19817980-19817990	+	CACTTCCACTG	-195	1.95e-06
PtrC2H2.2-6	Potri.006G184700	-	motif	Chr06:19840936-19840946	+	CTCTCTCACTC	2	3.57e-06
PtrC2H2.2-6	Potri.006G193100	-	motif	Chr06:20751632-20751642	-	CACTGTCAGTG	-218	8.03e-06
PtrC2H2.2-6	Potri.006G197400	-	motif	Chr06:21285180-21285190	+	CACTCTCACTT	-205	2.88e-06
PtrC2H2.2-6	Potri.006G199600	-	motif	Chr06:21490694-21490704	-	CACTGCCACTT	-10	3.37e-06
PtrC2H2.2-6	Potri.006G201100	-	motif	Chr06:21621706-21621716,Chr06:21621700-21621710	-,-	CTCCCCCACTC,CACTCTCACTC	-485,-479	9.72e-06,1.22e-07
PtrC2H2.2-6	Potri.006G202100	-	motif	Chr06:21703293-21703303	-	CACCACCACTC	-238	4.3e-06
PtrC2H2.2-6	Potri.006G202700	-	motif	Chr06:21761270-21761280,Chr06:21761213-21761223	+,-	CTCTCTCACTG,CTCTCTCACTC	-204,-147	4.57e-06,3.57e-06
PtrC2H2.2-6	Potri.006G208000	-	motif	Chr06:22334691-22334701	-	CACTCTCACTC	-43	1.22e-07
PtrC2H2.2-6	Potri.006G210300	-	motif	Chr06:22484475-22484485	-	CACTTCCACTT	-489	9.49e-06
PtrC2H2.2-6	Potri.006G216300	-	motif	Chr06:22913595-22913605	-	CTCTGCCACTG	89	6.15e-06
PtrC2H2.2-6	Potri.006G220000	-	motif	Chr06:23253538-23253548	-	CACTCACACTC	-235	7.09e-07
PtrC2H2.2-6	Potri.006G221100	-	motif	Chr06:23367478-23367488	-	CTCTCTCACTC	71	3.57e-06
PtrC2H2.2-6	Potri.006G230700	-	motif	Chr06:24126346-24126356	-	CAGTGTCACTC	-73	3.17e-06
PtrC2H2.2-6	Potri.006G231900	-	motif	Chr06:24205678-24205688	+	CACCTTCACTG	39	8.28e-06
PtrC2H2.2-6	Potri.006G233400	-	motif	Chr06:24317067-24317077	-	CACTCTCACTT	-43	2.88e-06
PtrC2H2.2-6	Potri.006G239100	-	motif	Chr06:24820060-24820070	-	CACTCTCAGTC	0	3.66e-06
PtrC2H2.2-6	Potri.006G240500	-	motif	Chr06:24966447-24966457	-	CACTCTCACTC	-141	1.22e-07
PtrC2H2.2-6	Potri.006G241300	-	motif	Chr06:25015254-25015264	+	CTCTCCCACTC	47	3.17e-06
PtrC2H2.2-6	Potri.006G243300	-	motif	Chr06:25131178-25131188	+	CACTTCCACTT	-259	9.49e-06
PtrC2H2.2-6	Potri.006G250000	-	motif	Chr06:25635476-25635486	-	CTCTCTCACTC	83	3.57e-06
PtrC2H2.2-6	Potri.006G250900	-	motif	Chr06:25692216-25692226	+	CACACTCACTG	85	4.57e-06
PtrC2H2.2-6	Potri.006G252600	-	motif	Chr06:25815043-25815053	-	CACTCACACTT	-84	9.12e-06
PtrC2H2.2-6	Potri.006G255700	-	motif	Chr06:26028319-26028329	+	CTCTCTCACTC	62	3.57e-06
PtrC2H2.2-6	Potri.006G256400	-	motif	Chr06:26081005-26081015,Chr06:26081011-26081021	+,+	CACCACCACTG,CACTGCCACTT	-75,-69	6.63e-06,3.37e-06
PtrC2H2.2-6	Potri.006G258100	-	motif	Chr06:26197558-26197568	+	CTCTCTCACTC	5	3.57e-06
PtrC2H2.2-6	Potri.006G259000	-	motif	Chr06:26257348-26257358	+	CTCTCTCACTG	-127	4.57e-06
PtrC2H2.2-6	Potri.006G259100	-	motif	Chr06:26260879-26260889	+	CTCTCTCACTG	-126	4.57e-06
PtrC2H2.2-6	Potri.006G266500	-	motif	Chr06:26851786-26851796	-	CACTTTCACTA	46	6.98e-06
PtrC2H2.2-6	Potri.006G272000	-	motif	Chr06:27323546-27323556	+	CACTTTCACTC	-347	1.29e-06
PtrC2H2.2-6	Potri.006G274200	-	motif	Chr06:27459995-27460005	-	CTCTGCCACTG	-324	6.15e-06
PtrC2H2.2-6	Potri.006G276700	-	motif	Chr06:27635430-27635440	+	CACTACCACTC	-325	8.73e-07
PtrC2H2.2-6	Potri.006G280100	-	motif	Chr06:27826578-27826588	+	CACTGTCACTC	-100	3.65e-07
PtrC2H2.2-6	Potri.006G281200	-	motif	Chr06:27900369-27900379	+	CTCTCTCACTG	0	4.57e-06
PtrC2H2.2-6	Potri.007G001300	-	motif	Chr07:109230-109240	-	CACTTCCACTC	74	7.91e-07
PtrC2H2.2-6	Potri.007G001400	-	motif	Chr07:112373-112383	-	CACTTCCACTC	0	7.91e-07
PtrC2H2.2-6	Potri.007G001500	-	motif	Chr07:112373-112383	-	CACTTCCACTC	-280	7.91e-07
PtrC2H2.2-6	Potri.007G002400	-	motif	Chr07:172921-172931	+	CTCTCCCACTC	-152	3.17e-06
PtrC2H2.2-6	Potri.007G005000	-	motif	Chr07:375242-375252	-	CACTTTCACTC	71	1.29e-06
PtrC2H2.2-6	Potri.007G005900	-	motif	Chr07:422989-422999	+	CACTCTCACTA	84	1.12e-06
PtrC2H2.2-6	Potri.007G006400	-	motif	Chr07:448078-448088	-	CACCTCCACTC	-222	4.26e-06
PtrC2H2.2-6	Potri.007G011000	-	motif	Chr07:863410-863420	-	CTCTCTCACTC	41	3.57e-06
PtrC2H2.2-6	Potri.007G012000	-	motif	Chr07:952747-952757	+	CACTCACACTC	-45	7.09e-07
PtrC2H2.2-6	Potri.007G013300	-	motif	Chr07:1028522-1028532	+	CACTTTCACTC	-169	1.29e-06
PtrC2H2.2-6	Potri.007G015500	-	motif	Chr07:1157227-1157237	+	CACTCACACTG	-284	1.74e-06
PtrC2H2.2-6	Potri.007G016900	-	motif	Chr07:1301828-1301838,Chr07:1301822-1301832,Chr07:1301816-1301826	-,-,-	CTCTCTCACTC,CACTCTCACTC,CACTCTCACTC	-17,-11,-5	3.57e-06,1.22e-07,1.
PtrC2H2.2-6	Potri.007G017500	-	motif	Chr07:1340296-1340306	+	CTCTCTCACTC	-225	3.57e-06
PtrC2H2.2-6	Potri.007G024100	-	motif	Chr07:1816585-1816595	+	CTCTCTCACTC	-159	3.57e-06
PtrC2H2.2-6	Potri.007G024500	-	motif	Chr07:1851154-1851164	-	CTCTCTCACTC	-180	3.57e-06
PtrC2H2.2-6	Potri.007G027600	-	motif	Chr07:2084178-2084188	-	CTCTCTCACTC	58	3.57e-06
PtrC2H2.2-6	Potri.007G027700	-	motif	Chr07:2088096-2088106	-	CTCTCCCACTG	54	4.03e-06
PtrC2H2.2-6	Potri.007G033200	-	motif	Chr07:2567902-2567912	+	CACCCTCACTA	30	4.57e-06
PtrC2H2.2-6	Potri.007G037900	-	motif	Chr07:2963810-2963820	+	CACAGCCACTG	-97	6.15e-06
PtrC2H2.2-6	Potri.007G041600	-	motif	Chr07:3439598-3439608	+	CACTTTCACTA	-319	6.98e-06
PtrC2H2.2-6	Potri.007G041900	-	motif	Chr07:3530300-3530310	+	CACTTTCACTA	-319	6.98e-06
PtrC2H2.2-6	Potri.007G042300	-	motif	Chr07:3624693-3624703	+	CACCACCACTC	55	4.3e-06
PtrC2H2.2-6	Potri.007G049000	-	motif	Chr07:4678526-4678536	+	CACTATCACTA	-9	7.35e-06
PtrC2H2.2-6	Potri.007G058900	-	motif	Chr07:6308473-6308483	-	CACACCCACTG	-82	4.03e-06
PtrC2H2.2-6	Potri.007G061000	-	motif	Chr07:6631999-6632009,Chr07:6631808-6631818	-,-	CACTTTCACTA,CACCGCCACTG	-452,-261	6.98e-06,2.21e-06
PtrC2H2.2-6	Potri.007G061300	-	motif	Chr07:6686861-6686871	+	CACCATCACTC	-278	5.82e-06
PtrC2H2.2-6	Potri.007G063800	-	motif	Chr07:8051925-8051935	+	CACTTTCACTG	-1	2.55e-06
PtrC2H2.2-6	Potri.007G065200	-	motif	Chr07:8252165-8252175	+	CTCTCCCACTC	-54	3.17e-06
PtrC2H2.2-6	Potri.007G068100	-	motif	Chr07:8942878-8942888	+	CACTCCCACTC	21	3.97e-08
PtrC2H2.2-6	Potri.007G071800	-	motif	Chr07:9415174-9415184	+	CTCTCTCACTC	-162	3.57e-06
PtrC2H2.2-6	Potri.007G072900	-	motif	Chr07:9560675-9560685	-	CTCTCTCACTG	89	4.57e-06
PtrC2H2.2-6	Potri.007G074300	-	motif	Chr07:9757695-9757705	+	CACACCCACTG	-396	4.03e-06
PtrC2H2.2-6	Potri.007G077500	-	motif	Chr07:10142880-10142890	+	CACTACCACTA	62	5.4e-06
PtrC2H2.2-6	Potri.007G081300	-	motif	Chr07:10527129-10527139	-	CACTGCCACTG	32	4.04e-07
PtrC2H2.2-6	Potri.007G087200	-	motif	Chr07:11322821-11322831	+	CTCTCTCACTG	47	4.57e-06
PtrC2H2.2-6	Potri.007G089200	-	motif	Chr07:11533970-11533980	-	CTCTCTCACTC	-67	3.57e-06
PtrC2H2.2-6	Potri.007G092100	-	motif	Chr07:11900930-11900940,Chr07:11901032-11901042	-,-	CTCCCCCACTC,CTCTCTCACTC	-248,-146	9.72e-06,3.57e-06
PtrC2H2.2-6	Potri.007G092400	-	motif	Chr07:11941919-11941929	+	CACCATCACTG	84	8.78e-06
PtrC2H2.2-6	Potri.007G096000	-	motif	Chr07:12210075-12210085,Chr07:12210395-12210405	+,+	CACTTTCACTA,CACACTCACTG	-288,22	6.98e-06,4.57e-06
PtrC2H2.2-6	Potri.007G098600	-	motif	Chr07:12482182-12482192	+	CACCATCACTG	-252	8.78e-06
PtrC2H2.2-6	Potri.007G099700	-	motif	Chr07:12552994-12553004	+	CACCCCCACTC	0	5.05e-07
PtrC2H2.2-6	Potri.007G100200	-	motif	Chr07:12609360-12609370	+	CACTACCACTA	23	5.4e-06
PtrC2H2.2-6	Potri.007G100400	-	motif	Chr07:12613770-12613780	+	CACTGTCAGTG	-287	8.03e-06
PtrC2H2.2-6	Potri.007G101400	-	motif	Chr07:12672045-12672055	-	CACTGTCACTG	-315	4.86e-07
PtrC2H2.2-6	Potri.007G102000	-	motif	Chr07:12704040-12704050	+	CACCTCCACTG	-324	6.47e-06
PtrC2H2.2-6	Potri.007G103800	-	motif	Chr07:12834551-12834561	+	CACTACCACTT	-369	9.72e-06
PtrC2H2.2-6	Potri.007G104300	-	motif	Chr07:12877315-12877325	+	CACAGTCACTG	-91	7.78e-06
PtrC2H2.2-6	Potri.007G105200	-	motif	Chr07:12961896-12961906,Chr07:12961940-12961950	-,-	CACTACCACTA,CACTGCCACTA	-142,-98	5.4e-06,1.66e-06
PtrC2H2.2-6	Potri.007G107200	-	motif	Chr07:13104290-13104300	-	CACCCTCACTA	-490	4.57e-06
PtrC2H2.2-6	Potri.007G113400	-	motif	Chr07:13561374-13561384	-	CACACCCACTC	0	3.17e-06
PtrC2H2.2-6	Potri.007G116200	-	motif	Chr07:13715633-13715643	+	CAGTCTCACTA	-49	7.53e-06
PtrC2H2.2-6	Potri.007G121800	-	motif	Chr07:14024653-14024663	+	CACTGCCAGTG	37	6.31e-06
PtrC2H2.2-6	Potri.007G124300	-	motif	Chr07:14172455-14172465	+	CAGTGCCACTA	51	9.24e-06
PtrC2H2.2-6	Potri.007G125600	-	motif	Chr07:14223268-14223278	-	CACCCTCACTT	-230	8.78e-06
PtrC2H2.2-6	Potri.007G125900	-	motif	Chr07:14233133-14233143	-	CACCCTCACTT	-22	8.78e-06
PtrC2H2.2-6	Potri.007G126100	-	motif	Chr07:14242886-14242896	-	CACTCTCACTT	-91	2.88e-06
PtrC2H2.2-6	Potri.007G126700	-	motif	Chr07:14289882-14289892	-	CTCTCCCACTC	-5	3.17e-06
PtrC2H2.2-6	Potri.007G127100	-	motif	Chr07:14324549-14324559	-	CACCTCCACTC	62	4.26e-06
PtrC2H2.2-6	Potri.007G127800	-	motif	Chr07:14374077-14374087	-	CTCTCTCACTG	-5	4.57e-06
PtrC2H2.2-6	Potri.007G133200	-	motif	Chr07:14691085-14691095	-	CACTCACACTT	-255	9.12e-06
PtrC2H2.2-6	Potri.007G136900	-	motif	Chr07:14911305-14911315	+	CACTTACACTG	32	8.78e-06
PtrC2H2.2-6	Potri.008G002400	-	motif	Chr08:128741-128751	+	CAGTCTCACTC	-229	1.66e-06
PtrC2H2.2-6	Potri.008G003900	-	motif	Chr08:228380-228390	-	CTCTCTCACTC	-159	3.57e-06
PtrC2H2.2-6	Potri.008G012700	-	motif	Chr08:709176-709186	+	CACCCTCACTT	-407	8.78e-06
PtrC2H2.2-6	Potri.008G019800	-	motif	Chr08:1047655-1047665	+	CTCTCTCACTC	86	3.57e-06
PtrC2H2.2-6	Potri.008G024400	-	motif	Chr08:1267452-1267462	-	CTCTCCCACTC	11	3.17e-06
PtrC2H2.2-6	Potri.008G032300	-	motif	Chr08:1767458-1767468,Chr08:1767143-1767153	+,-	CACCTCCACTC,CTCTCCCACTC	-375,-60	4.26e-06,3.17e-06
PtrC2H2.2-6	Potri.008G032500	-	motif	Chr08:1783727-1783737	-	CACTTTCACTG	16	2.55e-06
PtrC2H2.2-6	Potri.008G035700	-	motif	Chr08:1980687-1980697	-	CACCCCCACTT	-78	6.63e-06
PtrC2H2.2-6	Potri.008G038100	-	motif	Chr08:2121808-2121818	-	CACTGTCACTC	43	3.65e-07
PtrC2H2.2-6	Potri.008G040500	-	motif	Chr08:2289874-2289884	-	CTCTGTCACTG	-455	7.78e-06
PtrC2H2.2-6	Potri.008G040900	-	motif	Chr08:2327371-2327381	+	CACTCCCACTA	-362	5.87e-07
PtrC2H2.2-6	Potri.008G048900	-	motif	Chr08:2898279-2898289	-	CACTCCCACTC	80	3.97e-08
PtrC2H2.2-6	Potri.008G053600	-	motif	Chr08:3167513-3167523	+	CACTCTCACTC	10	1.22e-07
PtrC2H2.2-6	Potri.008G061800	-	motif	Chr08:3716907-3716917	+	CAGTGCCACTC	-139	2.21e-06
PtrC2H2.2-6	Potri.008G063800	-	motif	Chr08:3865620-3865630	-	CAGTGCCACTA	-191	9.24e-06
PtrC2H2.2-6	Potri.008G064000	-	motif	Chr08:3873908-3873918	-	CTCTCTCACTC	49	3.57e-06
PtrC2H2.2-6	Potri.008G066000	-	motif	Chr08:3999684-3999694	-	CTCTCTCACTC	-54	3.57e-06
PtrC2H2.2-6	Potri.008G066900	-	motif	Chr08:4068220-4068230,Chr08:4068214-4068224	-,-	CACACTCACTG,CACTGCCACTC	35,41	4.57e-06,2.01e-07
PtrC2H2.2-6	Potri.008G067300	-	motif	Chr08:4085125-4085135	-	CACTGCCACTG	-158	4.04e-07
PtrC2H2.2-6	Potri.008G068400	-	motif	Chr08:4165449-4165459	+	CACTGCCACTA	-27	1.66e-06
PtrC2H2.2-6	Potri.008G068500	-	motif	Chr08:4170368-4170378	+	CAGTTCCACTG	79	9.92e-06
PtrC2H2.2-6	Potri.008G070900	-	motif	Chr08:4372448-4372458	+	CTCTCTCACTC	-127	3.57e-06
PtrC2H2.2-6	Potri.008G073800	-	motif	Chr08:4595803-4595813	-	CTCTCCCACTC	22	3.17e-06
PtrC2H2.2-6	Potri.008G074800	-	motif	Chr08:4670580-4670590	-	CTCTCTCACTG	-188	4.57e-06
PtrC2H2.2-6	Potri.008G079300	-	motif	Chr08:4932431-4932441	-	CAGTATCACTC	-19	8.78e-06
PtrC2H2.2-6	Potri.008G084000	-	motif	Chr08:5281997-5282007	+	CACCCCCACTG	-81	9.32e-07
PtrC2H2.2-6	Potri.008G084700	-	motif	Chr08:5311322-5311332	-	CACAGTCACTG	-476	7.78e-06
PtrC2H2.2-6	Potri.008G085700	-	motif	Chr08:5380351-5380361	-	CACCTCCACTC	30	4.26e-06
PtrC2H2.2-6	Potri.008G090500	-	motif	Chr08:5674735-5674745	+	CTCTCTCACTC	52	3.57e-06
PtrC2H2.2-6	Potri.008G091300	-	motif	Chr08:5725013-5725023	+	CACTGTCACTG	-465	4.86e-07
PtrC2H2.2-6	Potri.008G095900	-	motif	Chr08:5997475-5997485	+	CACTTCCACTG	-141	1.95e-06
PtrC2H2.2-6	Potri.008G099800	-	motif	Chr08:6256201-6256211	+	CACAGTCACTG	11	7.78e-06
PtrC2H2.2-6	Potri.008G103000	-	motif	Chr08:6541307-6541317	-	CACTCTCACTT	-279	2.88e-06
PtrC2H2.2-6	Potri.008G108200	-	motif	Chr08:6886610-6886620	+	CACCACCACTC	58	4.3e-06
PtrC2H2.2-6	Potri.008G108600	-	motif	Chr08:6908957-6908967	-	CTCTCTCACTG	80	4.57e-06
PtrC2H2.2-6	Potri.008G113500	-	motif	Chr08:7253278-7253288	+	CACTGCCACTA	0	1.66e-06
PtrC2H2.2-6	Potri.008G113700	-	motif	Chr08:7257736-7257746	+	CACTGACACTG	-430	3.25e-06
PtrC2H2.2-6	Potri.008G116000	-	motif	Chr08:7440432-7440442	-	CTCTGTCACTC	6	4.98e-06
PtrC2H2.2-6	Potri.008G117900	-	motif	Chr08:7588408-7588418	-	CTCTCTCACTC	8	3.57e-06
PtrC2H2.2-6	Potri.008G118200	-	motif	Chr08:7611071-7611081	+	CTCTCTCACTC	46	3.57e-06
PtrC2H2.2-6	Potri.008G119600	-	motif	Chr08:7713252-7713262	+	CTCTCTCACTC	90	3.57e-06
PtrC2H2.2-6	Potri.008G120800	-	motif	Chr08:7843993-7844003	+	CACCCACACTG	-154	6.27e-06
PtrC2H2.2-6	Potri.008G124300	-	motif	Chr08:8093956-8093966	+	CAGTGCCACTC	-362	2.21e-06
PtrC2H2.2-6	Potri.008G126100	-	motif	Chr08:8229022-8229032	+	CTCTCTCACTC	-42	3.57e-06
PtrC2H2.2-6	Potri.008G126600	-	motif	Chr08:8263924-8263934	+	CACTCCCAGTC	-126	3.29e-06
PtrC2H2.2-6	Potri.008G128300	-	motif	Chr08:8352586-8352596	+	CACAGCCACTC	-266	4.15e-06
PtrC2H2.2-6	Potri.008G132500	-	motif	Chr08:8755012-8755022	+	CACTGTCACTC	-65	3.65e-07
PtrC2H2.2-6	Potri.008G133300	-	motif	Chr08:8822735-8822745	+	CACCCACACTC	-34	4.18e-06
PtrC2H2.2-6	Potri.008G133400	-	motif	Chr08:8851874-8851884	-	CACTCTCAGTC	-207	3.66e-06
PtrC2H2.2-6	Potri.008G133500	-	motif	Chr08:8873547-8873557	-	CTCTCTCACTC	79	3.57e-06
PtrC2H2.2-6	Potri.008G135900	-	motif	Chr08:9045098-9045108	+	CACAGCCACTG	-484	6.15e-06
PtrC2H2.2-6	Potri.008G139900	-	motif	Chr08:9332164-9332174,Chr08:9332170-9332180,Chr08:9332176-9332186	+,+,+	CACTGCCACTG,CACTGCCACTG,CACTGCCACTG	55,61,67	4.04e-07,4.04e-07,4.
PtrC2H2.2-6	Potri.008G141000	-	motif	Chr08:9435113-9435123	+	CACTTCCACTG	-92	1.95e-06
PtrC2H2.2-6	Potri.008G143700	-	motif	Chr08:9665229-9665239	-	CAGTCTCACTC	48	1.66e-06
PtrC2H2.2-6	Potri.008G143900	-	motif	Chr08:9665229-9665239	-	CAGTCTCACTC	-409	1.66e-06
PtrC2H2.2-6	Potri.008G148400	-	motif	Chr08:10015265-10015275	+	CTCTCTCACTC	-40	3.57e-06
PtrC2H2.2-6	Potri.008G149400	-	motif	Chr08:10069556-10069566	-	CACTCTCACTG	-172	2.83e-07
PtrC2H2.2-6	Potri.008G151300	-	motif	Chr08:10265089-10265099	-	CACTGCCACTG	84	4.04e-07
PtrC2H2.2-6	Potri.008G152100	-	motif	Chr08:10328456-10328466,Chr08:10327979-10327989	-,-	CACTGCCACTG,CTCTCTCACTG	-386,81	4.04e-07,4.57e-06
PtrC2H2.2-6	Potri.008G157000	-	motif	Chr08:10646524-10646534	-	CAGTCTCACTC	-253	1.66e-06
PtrC2H2.2-6	Potri.008G157300	-	motif	Chr08:10666886-10666896	-	CACACCCACTC	4	3.17e-06
PtrC2H2.2-6	Potri.008G158100	-	motif	Chr08:10714339-10714349	+	CAGTTCCACTG	-488	9.92e-06
PtrC2H2.2-6	Potri.008G158600	-	motif	Chr08:10740850-10740860	+	CTCTCTCACTC	-128	3.57e-06
PtrC2H2.2-6	Potri.008G160700	-	motif	Chr08:10916165-10916175	-	CACTGTCAGTG	-31	8.03e-06
PtrC2H2.2-6	Potri.008G161400	-	motif	Chr08:10975083-10975093	+	CACTCCCAGTC	86	3.29e-06
PtrC2H2.2-6	Potri.008G162700	-	motif	Chr08:11068821-11068831	-	CACTTCCACTT	87	9.49e-06
PtrC2H2.2-6	Potri.008G166800	-	motif	Chr08:11395571-11395581	-	CACTCTCACTG	63	2.83e-07
PtrC2H2.2-6	Potri.008G167800	-	motif	Chr08:11475427-11475437	-	CACTCTCACTG	-45	2.83e-07
PtrC2H2.2-6	Potri.008G169200	-	motif	Chr08:11555132-11555142	-	CACTGTCACTT	-42	3.83e-06
PtrC2H2.2-6	Potri.008G170300	-	motif	Chr08:11638409-11638419	-	CTCTCTCACTC	86	3.57e-06
PtrC2H2.2-6	Potri.008G172900	-	motif	Chr08:11804401-11804411	-	CACACTCACTG	89	4.57e-06
PtrC2H2.2-6	Potri.008G178000	-	motif	Chr08:12146659-12146669	+	CTCTCTCACTC	14	3.57e-06
PtrC2H2.2-6	Potri.008G178700	-	motif	Chr08:12209744-12209754	+	CTCTCTCACTG	49	4.57e-06
PtrC2H2.2-6	Potri.008G192300	-	motif	Chr08:13388443-13388453	+	CACTACCACTA	-19	5.4e-06
PtrC2H2.2-6	Potri.008G193700	-	motif	Chr08:13494975-13494985	+	CTCTCTCACTC	49	3.57e-06
PtrC2H2.2-6	Potri.008G194200	-	motif	Chr08:13547603-13547613	-	CTCTCTCACTC	4	3.57e-06
PtrC2H2.2-6	Potri.008G195400	-	motif	Chr08:13640600-13640610	-	CTCTGTCACTC	-439	4.98e-06
PtrC2H2.2-6	Potri.008G202800	-	motif	Chr08:14453474-14453484	+	CTCTGCCACTC	70	4.15e-06
PtrC2H2.2-6	Potri.008G204200	-	motif	Chr08:14731515-14731525	+	CACTGCCACTA	-26	1.66e-06
PtrC2H2.2-6	Potri.008G209200	-	motif	Chr08:15962372-15962382,Chr08:15962167-15962177	-,-	CACTTTCACTA,CACCGCCACTG	-439,-234	6.98e-06,2.21e-06
PtrC2H2.2-6	Potri.008G211300	-	motif	Chr08:16503780-16503790	+	CACTATCACTA	-116	7.35e-06
PtrC2H2.2-6	Potri.008G213900	-	motif	Chr08:16938703-16938713	-	CTCTCTCACTC	44	3.57e-06
PtrC2H2.2-6	Potri.008G215700	-	motif	Chr08:17484228-17484238	+	CTCTCTCACTC	69	3.57e-06
PtrC2H2.2-6	Potri.008G225300	-	motif	Chr08:19330770-19330780	-	CACTCACACTA	-45	4.74e-06
PtrC2H2.2-6	Potri.008G225400	-	motif	Chr08:19329594-19329604	+	CACTCACACTA	-40	4.74e-06
PtrC2H2.2-6	Potri.009G007600	-	motif	Chr09:1392076-1392086	-	CACACTCACTC	-134	3.57e-06
PtrC2H2.2-6	Potri.009G010200	-	motif	Chr09:1843884-1843894	+	CACCACCACTG	-421	6.63e-06
PtrC2H2.2-6	Potri.009G014800	-	motif	Chr09:2536310-2536320	-	CAGTCTCACTC	-156	1.66e-06
PtrC2H2.2-6	Potri.009G019100	-	motif	Chr09:3081650-3081660	-	CACTAACACTC	54	5.99e-06
PtrC2H2.2-6	Potri.009G019700	-	motif	Chr09:3155309-3155319	+	CACCCTCACTG	-428	1.66e-06
PtrC2H2.2-6	Potri.009G024000	-	motif	Chr09:3548940-3548950	+	CACTGACACTA	80	7.95e-06
PtrC2H2.2-6	Potri.009G025900	-	motif	Chr09:3690734-3690744	-	CACCCCCACTC	0	5.05e-07
PtrC2H2.2-6	Potri.009G029100	-	motif	Chr09:3966431-3966441	-	CACCACCACTC	42	4.3e-06
PtrC2H2.2-6	Potri.009G030000	-	motif	Chr09:4058490-4058500	+	CACTCTCACTT	36	2.88e-06
PtrC2H2.2-6	Potri.009G031000	-	motif	Chr09:4147469-4147479	-	CACCACCACTG	-50	6.63e-06
PtrC2H2.2-6	Potri.009G032200	-	motif	Chr09:4279914-4279924	+	CACCTTCACTG	-207	8.28e-06
PtrC2H2.2-6	Potri.009G032800	-	motif	Chr09:4311319-4311329	+	CAGCCCCACTC	0	4.32e-06
PtrC2H2.2-6	Potri.009G034000	-	motif	Chr09:4412670-4412680	+	CACTATCACTC	-485	1.46e-06
PtrC2H2.2-6	Potri.009G037600	-	motif	Chr09:4634711-4634721	+	CTCTCTCACTG	-90	4.57e-06
PtrC2H2.2-6	Potri.009G043700	-	motif	Chr09:5003895-5003905	+	CACAGCCACTG	-420	6.15e-06
PtrC2H2.2-6	Potri.009G045000	-	motif	Chr09:5111541-5111551	+	CACTCACACTT	-46	9.12e-06
PtrC2H2.2-6	Potri.009G046500	-	motif	Chr09:5202131-5202141	-	CACTGTCACTA	41	2.38e-06
PtrC2H2.2-6	Potri.009G048600	-	motif	Chr09:5382329-5382339	+	CTCTGTCACTC	-121	4.98e-06
PtrC2H2.2-6	Potri.009G054200	-	motif	Chr09:5788969-5788979	+	CACTACCACTA	-17	5.4e-06
PtrC2H2.2-6	Potri.009G057700	-	motif	Chr09:6020469-6020479	+	CACTCTCACTG	-1	2.83e-07
PtrC2H2.2-6	Potri.009G058600	-	motif	Chr09:6130350-6130360	-	CTCTCTCACTC	90	3.57e-06
PtrC2H2.2-6	Potri.009G067100	-	motif	Chr09:6722115-6722125	+	CACTGCCACTC	0	2.01e-07
PtrC2H2.2-6	Potri.009G067600	-	motif	Chr09:6745547-6745557	+	CACCGTCACTG	79	3.17e-06
PtrC2H2.2-6	Potri.009G069400	-	motif	Chr09:6861368-6861378	-	CTCTCTCACTG	-13	4.57e-06
PtrC2H2.2-6	Potri.009G069700	-	motif	Chr09:6877543-6877553	+	CTCTCTCACTC	-16	3.57e-06
PtrC2H2.2-6	Potri.009G070800	-	motif	Chr09:6965502-6965512	+	CTCTCCCACTG	-115	4.03e-06
PtrC2H2.2-6	Potri.009G072400	-	motif	Chr09:7083412-7083422	-	CTCTCTCACTC	67	3.57e-06
PtrC2H2.2-6	Potri.009G072600	-	motif	Chr09:7092215-7092225	-	CAGCCTCACTC	-150	6.15e-06
PtrC2H2.2-6	Potri.009G073300	-	motif	Chr09:7162844-7162854	-	CTCTCTCACTG	-189	4.57e-06
PtrC2H2.2-6	Potri.009G074000	-	motif	Chr09:7223505-7223515	-	CTCTCTCACTG	-42	4.57e-06
PtrC2H2.2-6	Potri.009G078500	-	motif	Chr09:7535996-7536006	+	CACCTTCACTC	10	5.49e-06
PtrC2H2.2-6	Potri.009G086000	-	motif	Chr09:8034225-8034235	-	CACTCACACTT	-75	9.12e-06
PtrC2H2.2-6	Potri.009G086600	-	motif	Chr09:8057698-8057708	-	CAGCCCCACTG	-30	7.35e-06
PtrC2H2.2-6	Potri.009G089400	-	motif	Chr09:8248734-8248744	+	CTCTCCCACTC	78	3.17e-06
PtrC2H2.2-6	Potri.009G093700	-	motif	Chr09:8506700-8506710	+	CTCTCTCACTC	-134	3.57e-06
PtrC2H2.2-6	Potri.009G096900	-	motif	Chr09:8709514-8709524	+	CACCTCCACTC	-323	4.26e-06
PtrC2H2.2-6	Potri.009G098000	-	motif	Chr09:8776734-8776744	-	CACCTCCACTG	-278	6.47e-06
PtrC2H2.2-6	Potri.009G101000	-	motif	Chr09:8932883-8932893	-	CACCCCCACTC	23	5.05e-07
PtrC2H2.2-6	Potri.009G104000	-	motif	Chr09:9133945-9133955	-	CACTCTCACTT	-176	2.88e-06
PtrC2H2.2-6	Potri.009G104500	-	motif	Chr09:9155140-9155150	+	CAGTGCCACTA	58	9.24e-06
PtrC2H2.2-6	Potri.009G105700	-	motif	Chr09:9233136-9233146	-	CACCCTCACTT	-138	8.78e-06
PtrC2H2.2-6	Potri.009G106400	-	motif	Chr09:9269465-9269475	+	CACTGTCACTG	-27	4.86e-07
PtrC2H2.2-6	Potri.009G109700	-	motif	Chr09:9443285-9443295	-	CACTCACACTT	-9	9.12e-06
PtrC2H2.2-6	Potri.009G110400	-	motif	Chr09:9472807-9472817	-	CACCACCACTC	-49	4.3e-06
PtrC2H2.2-6	Potri.009G112600	-	motif	Chr09:9601376-9601386	-	CACTTCCACTA	16	5.15e-06
PtrC2H2.2-6	Potri.009G112800	-	motif	Chr09:9620347-9620357	-	CAGTCACACTG	-235	9.49e-06
PtrC2H2.2-6	Potri.009G116200	-	motif	Chr09:9818566-9818576	-	CACTGCCAGTC	-246	4.22e-06
PtrC2H2.2-6	Potri.009G119600	-	motif	Chr09:10026736-10026746	+	CACAGTCACTG	-132	7.78e-06
PtrC2H2.2-6	Potri.009G120000	-	motif	Chr09:10061919-10061929	+	CAGCCTCACTC	27	6.15e-06
PtrC2H2.2-6	Potri.009G122200	-	motif	Chr09:10202423-10202433	-	CACCGCCACTA	-451	6.15e-06
PtrC2H2.2-6	Potri.009G122400	-	motif	Chr09:10227798-10227808	-	CACCCTCACTA	-340	4.57e-06
PtrC2H2.2-6	Potri.009G135000	-	motif	Chr09:10903592-10903602	+	CACTGCCACTA	-350	1.66e-06
PtrC2H2.2-6	Potri.009G144500	-	motif	Chr09:11440613-11440623	+	CACAGCCACTG	62	6.15e-06
PtrC2H2.2-6	Potri.009G148700	-	motif	Chr09:11700290-11700300	-	CTCTCCCACTG	-44	4.03e-06
PtrC2H2.2-6	Potri.009G149000	-	motif	Chr09:11741245-11741255	+	CACCATCACTC	-243	5.82e-06
PtrC2H2.2-6	Potri.009G150000	-	motif	Chr09:11817505-11817515	+	CACTACCACTT	86	9.72e-06
PtrC2H2.2-6	Potri.009G152500	-	motif	Chr09:11954630-11954640	+	CACCGTCACTG	80	3.17e-06
PtrC2H2.2-6	Potri.009G154800	-	motif	Chr09:12075127-12075137	+	CTCTGTCACTC	-33	4.98e-06
PtrC2H2.2-6	Potri.009G164400	-	motif	Chr09:12592828-12592838	-	CTCTCCCACTC	-54	3.17e-06
PtrC2H2.2-6	Potri.009G167800	-	motif	Chr09:12768022-12768032	-	CACTTTCACTA	-199	6.98e-06
PtrC2H2.2-6	Potri.009G168300	-	motif	Chr09:12793408-12793418	+	CACCACCACTG	-340	6.63e-06
PtrC2H2.2-6	Potri.010G019600	-	motif	Chr10:2668706-2668716	+	CACTATCACTC	-200	1.46e-06
PtrC2H2.2-6	Potri.010G022500	-	motif	Chr10:3188977-3188987	-	CACTGACACTG	-321	3.25e-06
PtrC2H2.2-6	Potri.010G031000	-	motif	Chr10:4579439-4579449	-	CTCTCTCACTG	10	4.57e-06
PtrC2H2.2-6	Potri.010G031100	-	motif	Chr10:4582736-4582746,Chr10:4582664-4582674,Chr10:4582658-4582668	+,+,+	CACTCCCACTA,CACTGCCACTC,CACTGTCACTG	-185,-113,-107	5.87e-07,2.01e-07,4.
PtrC2H2.2-6	Potri.010G032900	-	motif	Chr10:5284738-5284748	-	CAGTTTCACTC	61	8.28e-06
PtrC2H2.2-6	Potri.010G033000	-	motif	Chr10:5284738-5284748	-	CAGTTTCACTC	-106	8.28e-06
PtrC2H2.2-6	Potri.010G035900	-	motif	Chr10:6225939-6225949	+	CACTGTCAGTG	6	8.03e-06
PtrC2H2.2-6	Potri.010G041000	-	motif	Chr10:7108319-7108329	-	CACCTTCACTC	63	5.49e-06
PtrC2H2.2-6	Potri.010G042400	-	motif	Chr10:7318534-7318544	-	CACTCTCACTC	-426	1.22e-07
PtrC2H2.2-6	Potri.010G057100	-	motif	Chr10:8655843-8655853	-	CTCTCTCACTC	63	3.57e-06
PtrC2H2.2-6	Potri.010G060700	-	motif	Chr10:8942558-8942568	+	CACTCCCACTC	0	3.97e-08
PtrC2H2.2-6	Potri.010G064800	-	motif	Chr10:9242093-9242103	-	CACCGCCACTG	-17	2.21e-06
PtrC2H2.2-6	Potri.010G067300	-	motif	Chr10:9416311-9416321	-	CACCACCACTC	8	4.3e-06
PtrC2H2.2-6	Potri.010G071000	-	motif	Chr10:9779146-9779156	+	CACTCTCACTT	42	2.88e-06
PtrC2H2.2-6	Potri.010G074000	-	motif	Chr10:10039404-10039414	+	CAGTCCCACTC	-344	9.32e-07
PtrC2H2.2-6	Potri.010G075000	-	motif	Chr10:10144625-10144635	-	CACTCTCACTA	-331	1.12e-06
PtrC2H2.2-6	Potri.010G077800	-	motif	Chr10:10308906-10308916	+	CACTAACACTC	-42	5.99e-06
PtrC2H2.2-6	Potri.010G078200	-	motif	Chr10:10325211-10325221	+	CACACTCACTC	-417	3.57e-06
PtrC2H2.2-6	Potri.010G078600	-	motif	Chr10:10381003-10381013	+	CACTGCCAGTG	-68	6.31e-06
PtrC2H2.2-6	Potri.010G078700	-	motif	Chr10:10389474-10389484	-	CACTTCCACTA	-47	5.15e-06
PtrC2H2.2-6	Potri.010G087700	-	motif	Chr10:11178279-11178289	+	CTCTGTCACTG	60	7.78e-06
PtrC2H2.2-6	Potri.010G087800	-	motif	Chr10:11184704-11184714	-	CACTGCCACTG	88	4.04e-07
PtrC2H2.2-6	Potri.010G088400	-	motif	Chr10:11237358-11237368	+	CACTGTCACTG	-240	4.86e-07
PtrC2H2.2-6	Potri.010G091100	-	motif	Chr10:11464919-11464929	+	CACTCCCACTC	45	3.97e-08
PtrC2H2.2-6	Potri.010G092500	-	motif	Chr10:11562010-11562020	+	CACCACCACTC	-381	4.3e-06
PtrC2H2.2-6	Potri.010G092600	-	motif	Chr10:11562010-11562020	+	CACCACCACTC	-352	4.3e-06
PtrC2H2.2-6	Potri.010G093400	-	motif	Chr10:11638427-11638437	-	CACTATCACTG	-73	2.88e-06
PtrC2H2.2-6	Potri.010G094900	-	motif	Chr10:11742782-11742792	-	CTCTCTCACTC	52	3.57e-06
PtrC2H2.2-6	Potri.010G098500	-	motif	Chr10:12024062-12024072	+	CTCTCCCACTC	46	3.17e-06
PtrC2H2.2-6	Potri.010G099400	-	motif	Chr10:12126918-12126928	-	CACTCTCACTA	29	1.12e-06
PtrC2H2.2-6	Potri.010G099500	-	motif	Chr10:12126918-12126928	-	CACTCTCACTA	-370	1.12e-06
PtrC2H2.2-6	Potri.010G104900	-	motif	Chr10:12532672-12532682	-	CACAGTCACTG	-78	7.78e-06
PtrC2H2.2-6	Potri.010G112500	-	motif	Chr10:13092051-13092061	+	CACACCCACTG	0	4.03e-06
PtrC2H2.2-6	Potri.010G112800	-	motif	Chr10:13132833-13132843	+	CACACTCACTC	24	3.57e-06
PtrC2H2.2-6	Potri.010G117900	-	motif	Chr10:13547716-13547726	+	CTCTCTCACTC	76	3.57e-06
PtrC2H2.2-6	Potri.010G118000	-	motif	Chr10:13568405-13568415	-	CACCACCACTG	-148	6.63e-06
PtrC2H2.2-6	Potri.010G120400	-	motif	Chr10:13722698-13722708	-	CTCTGTCACTG	-318	7.78e-06
PtrC2H2.2-6	Potri.010G122800	-	motif	Chr10:13934510-13934520	-	CTCTCTCACTC	0	3.57e-06
PtrC2H2.2-6	Potri.010G124900	-	motif	Chr10:14093035-14093045,Chr10:14093061-14093071	-,-	CACCCACACTG,CTCTCTCACTC	-65,-39	6.27e-06,3.57e-06
PtrC2H2.2-6	Potri.010G127200	-	motif	Chr10:14292310-14292320,Chr10:14292316-14292326	-,-	CACTCACACTC,CACCACCACTC	-444,-438	7.09e-07,4.3e-06
PtrC2H2.2-6	Potri.010G128800	-	motif	Chr10:14397896-14397906,Chr10:14397902-14397912,Chr10:14397908-14397918,Chr10:14397914-14397924,Chr1	+,+,+,+,+	CACTGCCACTG,CACTGCCACTG,CACTGCCACTG,CACTGCCACTG,CACTGCCACTG	-33,-27,-21,-15,-9	4.04e-07,4.04e-07,4.
PtrC2H2.2-6	Potri.010G130000	-	motif	Chr10:14511818-14511828	-	CTCTCTCACTG	-167	4.57e-06
PtrC2H2.2-6	Potri.010G134500	-	motif	Chr10:14880368-14880378	-	CTCTCCCACTC	17	3.17e-06
PtrC2H2.2-6	Potri.010G136100	-	motif	Chr10:14970843-14970853	-	CACCGCCACTG	52	2.21e-06
PtrC2H2.2-6	Potri.010G143300	-	motif	Chr10:15445693-15445703	-	CACTCACACTT	83	9.12e-06
PtrC2H2.2-6	Potri.010G154300	-	motif	Chr10:16207894-16207904	-	CACCATCACTG	38	8.78e-06
PtrC2H2.2-6	Potri.010G155900	-	motif	Chr10:16326233-16326243	+	CACCTTCACTG	-287	8.28e-06
PtrC2H2.2-6	Potri.010G156400	-	motif	Chr10:16341301-16341311	-	CACTGACACTG	-16	3.25e-06
PtrC2H2.2-6	Potri.010G157400	-	motif	Chr10:16427079-16427089	-	CTCTCTCACTC	32	3.57e-06
PtrC2H2.2-6	Potri.010G157500	-	motif	Chr10:16427079-16427089	-	CTCTCTCACTC	-224	3.57e-06
PtrC2H2.2-6	Potri.010G157700	-	motif	Chr10:16443190-16443200	-	CACTACCACTA	-75	5.4e-06
PtrC2H2.2-6	Potri.010G158900	-	motif	Chr10:16520359-16520369,Chr10:16520345-16520355	-,-	CACCCCCACTA,CACCGTCACTC	13,27	4.03e-06,1.78e-06
PtrC2H2.2-6	Potri.010G159500	-	motif	Chr10:16556819-16556829	+	CACTCCCACTA	-483	5.87e-07
PtrC2H2.2-6	Potri.010G165900	-	motif	Chr10:16949792-16949802	+	CTCTCTCACTC	-336	3.57e-06
PtrC2H2.2-6	Potri.010G166500	-	motif	Chr10:16976147-16976157	-	CACAGCCACTG	-395	6.15e-06
PtrC2H2.2-6	Potri.010G167700	-	motif	Chr10:17059720-17059730	-	CACTTCCACTT	-93	9.49e-06
PtrC2H2.2-6	Potri.010G167900	-	motif	Chr10:17067895-17067905	-	CTCTCTCACTC	-207	3.57e-06
PtrC2H2.2-6	Potri.010G170400	-	motif	Chr10:17211315-17211325	+	CAGTGTCACTC	79	3.17e-06
PtrC2H2.2-6	Potri.010G175500	-	motif	Chr10:17582797-17582807	+	CTCCCCCACTC	-253	9.72e-06
PtrC2H2.2-6	Potri.010G178700	-	motif	Chr10:17782802-17782812	+	CACACTCACTG	31	4.57e-06
PtrC2H2.2-6	Potri.010G181600	-	motif	Chr10:17978069-17978079	-	CTCTCCCACTG	74	4.03e-06
PtrC2H2.2-6	Potri.010G186100	-	motif	Chr10:18266238-18266248	-	CAGTGACACTC	25	9.92e-06
PtrC2H2.2-6	Potri.010G186600	-	motif	Chr10:18297140-18297150	-	CTCTCTCACTC	-305	3.57e-06
PtrC2H2.2-6	Potri.010G195900	-	motif	Chr10:18950129-18950139	+	CACTACCACTG	-23	2.11e-06
PtrC2H2.2-6	Potri.010G202900	-	motif	Chr10:19459900-19459910	-	CACTTCCACTT	-5	9.49e-06
PtrC2H2.2-6	Potri.010G205100	-	motif	Chr10:19602235-19602245	+	CACCCCCACTT	-448	6.63e-06
PtrC2H2.2-6	Potri.010G206200	-	motif	Chr10:19678692-19678702	-	CACCGTCACTG	-60	3.17e-06
PtrC2H2.2-6	Potri.010G213200	-	motif	Chr10:20130225-20130235	+	CTCTGTCACTC	-156	4.98e-06
PtrC2H2.2-6	Potri.010G213400	-	motif	Chr10:20145593-20145603	+	CACCGCCACTG	-289	2.21e-06
PtrC2H2.2-6	Potri.010G214400	-	motif	Chr10:20198736-20198746	-	CACTTACACTG	-121	8.78e-06
PtrC2H2.2-6	Potri.010G214900	-	motif	Chr10:20220984-20220994	-	CAGTTTCACTC	18	8.28e-06
PtrC2H2.2-6	Potri.010G215900	-	motif	Chr10:20282192-20282202	+	CACTTCCACTG	-298	1.95e-06
PtrC2H2.2-6	Potri.010G219000	-	motif	Chr10:20483055-20483065	-	CAGTCTCACTG	71	2.97e-06
PtrC2H2.2-6	Potri.010G219100	-	motif	Chr10:20483055-20483065	-	CAGTCTCACTG	-245	2.97e-06
PtrC2H2.2-6	Potri.010G220100	-	motif	Chr10:20550008-20550018	+	CACTATCACTG	36	2.88e-06
PtrC2H2.2-6	Potri.010G223500	-	motif	Chr10:20776309-20776319	-	CACTGTCACTC	-14	3.65e-07
PtrC2H2.2-6	Potri.010G229400	-	motif	Chr10:21190685-21190695,Chr10:21190971-21190981	-,+	CACCTCCACTC,CTCCCCCACTC	-376,-90	4.26e-06,9.72e-06
PtrC2H2.2-6	Potri.010G236900	-	motif	Chr10:21640568-21640578	-	CACTTTCACTG	4	2.55e-06
PtrC2H2.2-6	Potri.010G238300	-	motif	Chr10:21722786-21722796	-	CACCCTCACTC	-49	6.27e-07
PtrC2H2.2-6	Potri.010G241900	-	motif	Chr10:21863302-21863312	+	CACTGCCACTT	-277	3.37e-06
PtrC2H2.2-6	Potri.010G246400	-	motif	Chr10:22071200-22071210	+	CTCTCTCACTC	-403	3.57e-06
PtrC2H2.2-6	Potri.010G248600	-	motif	Chr10:22202798-22202808	-	CACCCTCACTT	-201	8.78e-06
PtrC2H2.2-6	Potri.010G250500	-	motif	Chr10:22286013-22286023	+	CTCTGTCACTC	-131	4.98e-06
PtrC2H2.2-6	Potri.010G252300	-	motif	Chr10:22385353-22385363	-	CACCCTCACTC	-142	6.27e-07
PtrC2H2.2-6	Potri.011G006900	-	motif	Chr11:539567-539577	+	CACCATCACTC	-297	5.82e-06
PtrC2H2.2-6	Potri.011G009400	-	motif	Chr11:715222-715232	+	CTCTCCCACTC	-134	3.17e-06
PtrC2H2.2-6	Potri.011G011100	-	motif	Chr11:849130-849140	-	CACTATCACTA	-272	7.35e-06
PtrC2H2.2-6	Potri.011G015900	-	motif	Chr11:1294203-1294213	-	CACTCTCACTC	35	1.22e-07
PtrC2H2.2-6	Potri.011G017200	-	motif	Chr11:1439474-1439484,Chr11:1439753-1439763	+,-	CACTTTCACTG,CACTGCCAGTG	-432,-153	2.55e-06,6.31e-06
PtrC2H2.2-6	Potri.011G023200	-	motif	Chr11:1935134-1935144	-	CACTACCACTC	-242	8.73e-07
PtrC2H2.2-6	Potri.011G026700	-	motif	Chr11:2189024-2189034	+	CTCTCTCACTC	10	3.57e-06
PtrC2H2.2-6	Potri.011G027000	-	motif	Chr11:2205488-2205498	+	CACTTTCACTA	-74	6.98e-06
PtrC2H2.2-6	Potri.011G032300	-	motif	Chr11:2669252-2669262	+	CTCTCTCACTC	59	3.57e-06
PtrC2H2.2-6	Potri.011G033500	-	motif	Chr11:2767570-2767580	+	CACCTTCACTG	-284	8.28e-06
PtrC2H2.2-6	Potri.011G041100	-	motif	Chr11:3488154-3488164	-	CACCACCACTC	-187	4.3e-06
PtrC2H2.2-6	Potri.011G043300	-	motif	Chr11:3680339-3680349	-	CACCTTCACTC	8	5.49e-06
PtrC2H2.2-6	Potri.011G044800	-	motif	Chr11:3797694-3797704	-	CAGTGACACTC	-368	9.92e-06
PtrC2H2.2-6	Potri.011G047700	-	motif	Chr11:4087768-4087778	-	CACTCCCACTT	-101	2.11e-06
PtrC2H2.2-6	Potri.011G050000	-	motif	Chr11:4295360-4295370	-	CACTTACACTG	-232	8.78e-06
PtrC2H2.2-6	Potri.011G052700	-	motif	Chr11:4527477-4527487	+	CTCTCTCACTG	68	4.57e-06
PtrC2H2.2-6	Potri.011G053900	-	motif	Chr11:4694611-4694621	-	CACCACCACTC	68	4.3e-06
PtrC2H2.2-6	Potri.011G054000	-	motif	Chr11:4699661-4699671	-	CACTCTCACTA	-320	1.12e-06
PtrC2H2.2-6	Potri.011G055600	-	motif	Chr11:4866415-4866425	+	CACTTCCACTT	-458	9.49e-06
PtrC2H2.2-6	Potri.011G056800	-	motif	Chr11:4977264-4977274	-	CACCATCACTG	-151	8.78e-06
PtrC2H2.2-6	Potri.011G063000	-	motif	Chr11:5718260-5718270	+	CACCATCACTG	19	8.78e-06
PtrC2H2.2-6	Potri.011G063300	-	motif	Chr11:5775681-5775691	-	CTCTCTCACTC	-196	3.57e-06
PtrC2H2.2-6	Potri.011G066000	-	motif	Chr11:6052396-6052406	+	CACTCTCACTT	-443	2.88e-06
PtrC2H2.2-6	Potri.011G067000	-	motif	Chr11:6249864-6249874	+	CTCTCTCACTG	-99	4.57e-06
PtrC2H2.2-6	Potri.011G067100	-	motif	Chr11:6255556-6255566	+	CACCACCACTC	5	4.3e-06
PtrC2H2.2-6	Potri.011G068500	-	motif	Chr11:6394381-6394391	+	CACACCCACTG	-33	4.03e-06
PtrC2H2.2-6	Potri.011G068800	-	motif	Chr11:6442566-6442576	+	CACTCCCACTC	-159	3.97e-08
PtrC2H2.2-6	Potri.011G074900	-	motif	Chr11:7215573-7215583	+	CACTGACACTG	-14	3.25e-06
PtrC2H2.2-6	Potri.011G075000	-	motif	Chr11:7215573-7215583	+	CACTGACACTG	-239	3.25e-06
PtrC2H2.2-6	Potri.011G080800	-	motif	Chr11:8073418-8073428	+	CTCCCCCACTC	-14	9.72e-06
PtrC2H2.2-6	Potri.011G087600	-	motif	Chr11:10453438-10453448	-	CACTTTCACTA	-261	6.98e-06
PtrC2H2.2-6	Potri.011G096900	-	motif	Chr11:11801846-11801856	-	CACTTCCACTT	-388	9.49e-06
PtrC2H2.2-6	Potri.011G098000	-	motif	Chr11:11932480-11932490	-	CACTCCCACTC	-87	3.97e-08
PtrC2H2.2-6	Potri.011G098100	-	motif	Chr11:11932480-11932490	-	CACTCCCACTC	-413	3.97e-08
PtrC2H2.2-6	Potri.011G104100	-	motif	Chr11:12712113-12712123	+	CACTTTCACTC	0	1.29e-06
PtrC2H2.2-6	Potri.011G110800	-	motif	Chr11:13580686-13580696	+	CACCTCCACTC	42	4.26e-06
PtrC2H2.2-6	Potri.011G118100	-	motif	Chr11:14346632-14346642	-	CACTGCCACTG	19	4.04e-07
PtrC2H2.2-6	Potri.011G124600	-	motif	Chr11:14951748-14951758	-	CACCGCCACTG	-173	2.21e-06
PtrC2H2.2-6	Potri.011G128300	-	motif	Chr11:15289282-15289292	+	CACCGCCACTG	-173	2.21e-06
PtrC2H2.2-6	Potri.011G129700	-	motif	Chr11:15519846-15519856	+	CACCTCCACTC	-18	4.26e-06
PtrC2H2.2-6	Potri.011G138200	-	motif	Chr11:16104849-16104859	-	CAGTCTCACTA	0	7.53e-06
PtrC2H2.2-6	Potri.011G139800	-	motif	Chr11:16203513-16203523	-	CTCTGTCACTC	-19	4.98e-06
PtrC2H2.2-6	Potri.011G144400	-	motif	Chr11:16480322-16480332	-	CACTCCCACTG	-317	1.61e-07
PtrC2H2.2-6	Potri.011G146600	-	motif	Chr11:16622060-16622070	+	CAGCCCCACTC	88	4.32e-06
PtrC2H2.2-6	Potri.011G148100	-	motif	Chr11:16725975-16725985	+	CTCTGCCACTC	39	4.15e-06
PtrC2H2.2-6	Potri.011G148200	-	motif	Chr11:16725975-16725985	+	CTCTGCCACTC	39	4.15e-06
PtrC2H2.2-6	Potri.011G149300	-	motif	Chr11:16777601-16777611	+	CACCCTCACTA	23	4.57e-06
PtrC2H2.2-6	Potri.011G151000	-	motif	Chr11:16948527-16948537	-	CACTACCACTG	-47	2.11e-06
PtrC2H2.2-6	Potri.011G157700	-	motif	Chr11:17509828-17509838,Chr11:17509801-17509811	-,-	CTCCCCCACTC,CTCTCTCACTC	-110,-83	9.72e-06,3.57e-06
PtrC2H2.2-6	Potri.011G162100	-	motif	Chr11:18006273-18006283	-	CACTTTCACTA	-297	6.98e-06
PtrC2H2.2-6	Potri.011G163400	-	motif	Chr11:18070151-18070161	-	CACCACCACTG	10	6.63e-06
PtrC2H2.2-6	Potri.011G167600	-	motif	Chr11:18326753-18326763	+	CACTTCCACTT	-117	9.49e-06
PtrC2H2.2-6	Potri.012G001300	-	motif	Chr12:148858-148868	-	CACCTTCACTC	-115	5.49e-06
PtrC2H2.2-6	Potri.012G005200	-	motif	Chr12:437896-437906	-	CAGCCTCACTC	88	6.15e-06
PtrC2H2.2-6	Potri.012G006500	-	motif	Chr12:563099-563109	+	CTCTGCCACTC	17	4.15e-06
PtrC2H2.2-6	Potri.012G015500	-	motif	Chr12:1496071-1496081	-	CTCTCTCACTC	88	3.57e-06
PtrC2H2.2-6	Potri.012G016000	-	motif	Chr12:1527510-1527520	+	CTCTGTCACTG	52	7.78e-06
PtrC2H2.2-6	Potri.012G016100	-	motif	Chr12:1547596-1547606	-	CTCTCTCACTC	-329	3.57e-06
PtrC2H2.2-6	Potri.012G017300	-	motif	Chr12:1626824-1626834	-	CACTTCCACTT	-197	9.49e-06
PtrC2H2.2-6	Potri.012G018300	-	motif	Chr12:1701805-1701815	-	CACTCTCAGTG	43	4.98e-06
PtrC2H2.2-6	Potri.012G022400	-	motif	Chr12:1978688-1978698	-	CACTTCCACTA	36	5.15e-06
PtrC2H2.2-6	Potri.012G023200	-	motif	Chr12:2043040-2043050	+	CACTGCCAGTC	43	4.22e-06
PtrC2H2.2-6	Potri.012G027500	-	motif	Chr12:2376891-2376901	-	CACCCCCACTA	-333	4.03e-06
PtrC2H2.2-6	Potri.012G029100	-	motif	Chr12:2589439-2589449	-	CAGTGACACTC	-49	9.92e-06
PtrC2H2.2-6	Potri.012G031800	-	motif	Chr12:2828964-2828974	-	CTCCCCCACTC	-488	9.72e-06
PtrC2H2.2-6	Potri.012G033100	-	motif	Chr12:2945562-2945572	+	CACCGTCACTC	69	1.78e-06
PtrC2H2.2-6	Potri.012G037100	-	motif	Chr12:3306958-3306968	+	CTCTCTCACTC	51	3.57e-06
PtrC2H2.2-6	Potri.012G043600	-	motif	Chr12:3950717-3950727	-	CTCTGCCACTC	-102	4.15e-06
PtrC2H2.2-6	Potri.012G051800	-	motif	Chr12:5082436-5082446	-	CACTTTCACTA	39	6.98e-06
PtrC2H2.2-6	Potri.012G055400	-	motif	Chr12:5626547-5626557	-	CACTCACACTT	-289	9.12e-06
PtrC2H2.2-6	Potri.012G059200	-	motif	Chr12:6164549-6164559	+	CTCTCTCACTC	-70	3.57e-06
PtrC2H2.2-6	Potri.012G059400	-	motif	Chr12:6192054-6192064	+	CACCACCACTC	76	4.3e-06
PtrC2H2.2-6	Potri.012G062900	-	motif	Chr12:7354533-7354543	+	CACCTTCACTC	-127	5.49e-06
PtrC2H2.2-6	Potri.012G069300	-	motif	Chr12:9205403-9205413	+	CACTGCCACTT	-71	3.37e-06
PtrC2H2.2-6	Potri.012G070500	-	motif	Chr12:9438054-9438064	+	CACTGCCACTT	-207	3.37e-06
PtrC2H2.2-6	Potri.012G077800	-	motif	Chr12:10359507-10359517	-	CTCTCTCACTC	-323	3.57e-06
PtrC2H2.2-6	Potri.012G081300	-	motif	Chr12:10796528-10796538	+	CACCCCCACTC	-228	5.05e-07
PtrC2H2.2-6	Potri.012G082100	-	motif	Chr12:10906745-10906755,Chr12:10906735-10906745	-,-	CTCTCTCACTC,CTCTCTCACTC	6,16	3.57e-06,3.57e-06
PtrC2H2.2-6	Potri.012G083600	-	motif	Chr12:11089358-11089368	-	CACTGTCACTT	74	3.83e-06
PtrC2H2.2-6	Potri.012G084400	-	motif	Chr12:11179840-11179850	-	CTCCCCCACTC	-238	9.72e-06
PtrC2H2.2-6	Potri.012G086500	-	motif	Chr12:11356286-11356296	-	CACTGTCACTT	60	3.83e-06
PtrC2H2.2-6	Potri.012G088800	-	motif	Chr12:11570044-11570054	-	CACTGCCACTT	-364	3.37e-06
PtrC2H2.2-6	Potri.012G095700	-	motif	Chr12:12217812-12217822	-	CTCTCCCACTG	-207	4.03e-06
PtrC2H2.2-6	Potri.012G104700	-	motif	Chr12:12877543-12877553	-	CACACTCACTC	0	3.57e-06
PtrC2H2.2-6	Potri.012G109900	-	motif	Chr12:13231556-13231566	+	CACTAACACTG	-421	9.12e-06
PtrC2H2.2-6	Potri.012G115500	-	motif	Chr12:13614448-13614458	-	CACTCCCACTA	-246	5.87e-07
PtrC2H2.2-6	Potri.012G116400	-	motif	Chr12:13688152-13688162	-	CACTTTCACTA	-114	6.98e-06
PtrC2H2.2-6	Potri.012G116500	-	motif	Chr12:13697297-13697307	-	CACTTTCACTA	-117	6.98e-06
PtrC2H2.2-6	Potri.012G122000	-	motif	Chr12:14150402-14150412	+	CACTCACACTC	0	7.09e-07
PtrC2H2.2-6	Potri.012G123400	-	motif	Chr12:14248176-14248186	+	CACTCACACTC	-11	7.09e-07
PtrC2H2.2-6	Potri.012G139100	-	motif	Chr12:15365650-15365660	+	CTCTCTCACTC	38	3.57e-06
PtrC2H2.2-6	Potri.012G140800	-	motif	Chr12:15459739-15459749,Chr12:15459733-15459743	-,-	CTCTCTCACTG,CACTGTCACTG	51,57	4.57e-06,4.86e-07
PtrC2H2.2-6	Potri.012G145000	-	motif	Chr12:15709690-15709700	+	CACTCCCACTC	-41	3.97e-08
PtrC2H2.2-6	Potri.013G000200	-	motif	Chr13:13395-13405	-	CACTACCACTA	-20	5.4e-06
PtrC2H2.2-6	Potri.013G000800	-	motif	Chr13:53449-53459	-	CACTATCACTA	-307	7.35e-06
PtrC2H2.2-6	Potri.013G006100	-	motif	Chr13:412552-412562	+	CACCATCACTC	-330	5.82e-06
PtrC2H2.2-6	Potri.013G006200	-	motif	Chr13:412552-412562	+	CACCATCACTC	-280	5.82e-06
PtrC2H2.2-6	Potri.013G006500	-	motif	Chr13:424561-424571	-	CACTGACACTA	21	7.95e-06
PtrC2H2.2-6	Potri.013G008300	-	motif	Chr13:524561-524571	-	CTCTCTCACTC	-151	3.57e-06
PtrC2H2.2-6	Potri.013G011100	-	motif	Chr13:702967-702977	-	CACCTCCACTG	84	6.47e-06
PtrC2H2.2-6	Potri.013G013700	-	motif	Chr13:886361-886371	-	CACAGTCACTC	0	4.98e-06
PtrC2H2.2-6	Potri.013G019000	-	motif	Chr13:1237051-1237061	-	CAGTGCCACTG	88	3.41e-06
PtrC2H2.2-6	Potri.013G020300	-	motif	Chr13:1335216-1335226	-	CTCTCTCACTC	25	3.57e-06
PtrC2H2.2-6	Potri.013G024800	-	motif	Chr13:1611556-1611566,Chr13:1611562-1611572	+,+	CTCTCTCACTC,CACTCACACTG	-424,-418	3.57e-06,1.74e-06
PtrC2H2.2-6	Potri.013G025100	-	motif	Chr13:1632002-1632012	-	CTCTCTCACTC	83	3.57e-06
PtrC2H2.2-6	Potri.013G028900	-	motif	Chr13:1912577-1912587	+	CACCACCACTC	-19	4.3e-06
PtrC2H2.2-6	Potri.013G032200	-	motif	Chr13:2137863-2137873	-	CACTGTCAGTG	-253	8.03e-06
PtrC2H2.2-6	Potri.013G034300	-	motif	Chr13:2288199-2288209	+	CTCTGCCACTC	-44	4.15e-06
PtrC2H2.2-6	Potri.013G040000	-	motif	Chr13:2767340-2767350,Chr13:2767075-2767085	-,-	CACCCTCACTT,CACACTCACTC	-216,39	8.78e-06,3.57e-06
PtrC2H2.2-6	Potri.013G040100	-	motif	Chr13:2774954-2774964,Chr13:2774844-2774854	-,+	CACACTCACTC,CAGTTTCACTC	-23,77	3.57e-06,8.28e-06
PtrC2H2.2-6	Potri.013G048700	-	motif	Chr13:3545465-3545475	+	CACTCTCACTT	35	2.88e-06
PtrC2H2.2-6	Potri.013G051000	-	motif	Chr13:3722017-3722027	-	CACTGACACTA	0	7.95e-06
PtrC2H2.2-6	Potri.013G054400	-	motif	Chr13:4065203-4065213	-	CACTGCCACTC	-377	2.01e-07
PtrC2H2.2-6	Potri.013G061400	-	motif	Chr13:4642389-4642399	-	CAGTCTCACTA	-327	7.53e-06
PtrC2H2.2-6	Potri.013G067200	-	motif	Chr13:5360843-5360853	+	CACCACCACTC	88	4.3e-06
PtrC2H2.2-6	Potri.013G067900	-	motif	Chr13:5469944-5469954	-	CTCCCCCACTC	42	9.72e-06
PtrC2H2.2-6	Potri.013G076600	-	motif	Chr13:6579884-6579894	-	CTCTCTCACTC	78	3.57e-06
PtrC2H2.2-6	Potri.013G076700	-	motif	Chr13:6589308-6589318	-	CTCTCTCACTC	28	3.57e-06
PtrC2H2.2-6	Potri.013G077200	-	motif	Chr13:6655556-6655566	-	CACTCCCACTC	80	3.97e-08
PtrC2H2.2-6	Potri.013G081200	-	motif	Chr13:7233045-7233055	-	CACTTCCACTC	-437	7.91e-07
PtrC2H2.2-6	Potri.013G085600	-	motif	Chr13:8062205-8062215	-	CACTATCACTG	10	2.88e-06
PtrC2H2.2-6	Potri.013G086600	-	motif	Chr13:8233482-8233492,Chr13:8233130-8233140	+,-	CACTCTCACTC,CTCTCTCACTC	-280,62	1.22e-07,3.57e-06
PtrC2H2.2-6	Potri.013G091000	-	motif	Chr13:9668488-9668498	-	CACTGTCAGTG	-114	8.03e-06
PtrC2H2.2-6	Potri.013G091100	-	motif	Chr13:9696266-9696276	+	CACTTCCACTT	-254	9.49e-06
PtrC2H2.2-6	Potri.013G093500	-	motif	Chr13:10031379-10031389	-	CTCTCTCACTC	-74	3.57e-06
PtrC2H2.2-6	Potri.013G094400	-	motif	Chr13:10208178-10208188	+	CACCCACACTC	-172	4.18e-06
PtrC2H2.2-6	Potri.013G095300	-	motif	Chr13:10279056-10279066	+	CTCTCTCACTC	30	3.57e-06
PtrC2H2.2-6	Potri.013G099900	-	motif	Chr13:11003267-11003277	-	CACCCTCACTT	-312	8.78e-06
PtrC2H2.2-6	Potri.013G102100	-	motif	Chr13:11549851-11549861	+	CTCTCTCACTG	-274	4.57e-06
PtrC2H2.2-6	Potri.013G104900	-	motif	Chr13:11861902-11861912	-	CACTCCCACTT	45	2.11e-06
PtrC2H2.2-6	Potri.013G105100	-	motif	Chr13:11887365-11887375	+	CACTACCACTG	47	2.11e-06
PtrC2H2.2-6	Potri.013G109300	-	motif	Chr13:12249899-12249909	+	CACCTCCACTC	-271	4.26e-06
PtrC2H2.2-6	Potri.013G110100	-	motif	Chr13:12334952-12334962	-	CACTCTCACTT	39	2.88e-06
PtrC2H2.2-6	Potri.013G115100	-	motif	Chr13:12842383-12842393	+	CACTTCCACTA	-47	5.15e-06
PtrC2H2.2-6	Potri.013G119300	-	motif	Chr13:13228131-13228141	-	CACTTTCACTG	-251	2.55e-06
PtrC2H2.2-6	Potri.013G124000	-	motif	Chr13:13764599-13764609	+	CACTTCCACTC	20	7.91e-07
PtrC2H2.2-6	Potri.013G130800	-	motif	Chr13:14232140-14232150	+	CACTTTCACTG	4	2.55e-06
PtrC2H2.2-6	Potri.013G131500	-	motif	Chr13:14280594-14280604	+	CACTCTCACTG	-135	2.83e-07
PtrC2H2.2-6	Potri.013G132100	-	motif	Chr13:14313651-14313661	+	CACTCACACTC	-18	7.09e-07
PtrC2H2.2-6	Potri.013G139200	-	motif	Chr13:14765724-14765734	-	CACTTCCACTT	-86	9.49e-06
PtrC2H2.2-6	Potri.013G139800	-	motif	Chr13:14788399-14788409	+	CACTTCCACTT	87	9.49e-06
PtrC2H2.2-6	Potri.013G140800	-	motif	Chr13:14816769-14816779	-	CACTTCCACTG	38	1.95e-06
PtrC2H2.2-6	Potri.013G141100	-	motif	Chr13:14837562-14837572	+	CACTACCACTT	-447	9.72e-06
PtrC2H2.2-6	Potri.013G141200	-	motif	Chr13:14837562-14837572,Chr13:14837936-14837946	+,+	CACTACCACTT,CACTTACACTG	-317,47	9.72e-06,8.78e-06
PtrC2H2.2-6	Potri.013G145900	-	motif	Chr13:15135742-15135752	-	CTCTCTCACTC	15	3.57e-06
PtrC2H2.2-6	Potri.013G148200	-	motif	Chr13:15260356-15260366	-	CACCTTCACTC	-128	5.49e-06
PtrC2H2.2-6	Potri.013G152900	-	motif	Chr13:15635653-15635663	+	CACTCTCACTC	5	1.22e-07
PtrC2H2.2-6	Potri.013G154100	-	motif	Chr13:15722867-15722877	-	CACTCCCACTT	5	2.11e-06
PtrC2H2.2-6	Potri.013G158800	-	motif	Chr13:16099985-16099995,Chr13:16099815-16099825	+,-	CTCTGCCACTG,CACTTCCACTT	-131,29	6.15e-06,9.49e-06
PtrC2H2.2-6	Potri.013G159900	-	motif	Chr13:16182363-16182373	-	CACCCTCACTT	-397	8.78e-06
PtrC2H2.2-6	Potri.014G002000	-	motif	Chr14:214944-214954	-	CACTTTCACTC	-332	1.29e-06
PtrC2H2.2-6	Potri.014G004200	-	motif	Chr14:509512-509522	+	CTCTCCCACTG	-125	4.03e-06
PtrC2H2.2-6	Potri.014G006100	-	motif	Chr14:687732-687742	+	CACTCTCACTA	0	1.12e-06
PtrC2H2.2-6	Potri.014G008200	-	motif	Chr14:846900-846910	+	CACTCTCACTT	-254	2.88e-06
PtrC2H2.2-6	Potri.014G008500	-	motif	Chr14:873144-873154	+	CACTCCCACTC	37	3.97e-08
PtrC2H2.2-6	Potri.014G008800	-	motif	Chr14:895714-895724	-	CACTCTCACTA	-5	1.12e-06
PtrC2H2.2-6	Potri.014G011700	-	motif	Chr14:1195367-1195377	+	CACTTTCACTA	-59	6.98e-06
PtrC2H2.2-6	Potri.014G012300	-	motif	Chr14:1276545-1276555	+	CACTCTCACTT	-174	2.88e-06
PtrC2H2.2-6	Potri.014G013800	-	motif	Chr14:1405347-1405357	+	CACTCTCACTA	-261	1.12e-06
PtrC2H2.2-6	Potri.014G015000	-	motif	Chr14:1479855-1479865	-	CTCTGTCACTC	-43	4.98e-06
PtrC2H2.2-6	Potri.014G017600	-	motif	Chr14:1698962-1698972	+	CACTCTCACTA	-196	1.12e-06
PtrC2H2.2-6	Potri.014G018300	-	motif	Chr14:1734789-1734799	-	CACCACCACTC	81	4.3e-06
PtrC2H2.2-6	Potri.014G018500	-	motif	Chr14:1743267-1743277	-	CACTTTCACTA	-5	6.98e-06
PtrC2H2.2-6	Potri.014G018800	-	motif	Chr14:1750690-1750700,Chr14:1750666-1750676	+,+	CACTGCCACTG,CACCTCCACTG	-69,-45	4.04e-07,6.47e-06
PtrC2H2.2-6	Potri.014G020300	-	motif	Chr14:1832402-1832412	-	CAGTCTCACTG	-220	2.97e-06
PtrC2H2.2-6	Potri.014G022500	-	motif	Chr14:1963366-1963376	+	CACTTCCACTC	-124	7.91e-07
PtrC2H2.2-6	Potri.014G028700	-	motif	Chr14:2439906-2439916	-	CACCGCCACTA	40	6.15e-06
PtrC2H2.2-6	Potri.014G030100	-	motif	Chr14:2537486-2537496	-	CACCGCCACTG	-374	2.21e-06
PtrC2H2.2-6	Potri.014G031400	-	motif	Chr14:2624174-2624184	+	CACTATCACTG	-149	2.88e-06
PtrC2H2.2-6	Potri.014G031600	-	motif	Chr14:2634948-2634958	-	CACTGACACTA	-66	7.95e-06
PtrC2H2.2-6	Potri.014G031700	-	motif	Chr14:2640587-2640597	-	CACTGACACTA	4	7.95e-06
PtrC2H2.2-6	Potri.014G035300	-	motif	Chr14:2901420-2901430	+	CACTTTCACTC	-488	1.29e-06
PtrC2H2.2-6	Potri.014G039700	-	motif	Chr14:3243787-3243797	-	CAGTTCCACTG	82	9.92e-06
PtrC2H2.2-6	Potri.014G041200	-	motif	Chr14:3369499-3369509	-	CACCCCCACTA	-203	4.03e-06
PtrC2H2.2-6	Potri.014G041900	-	motif	Chr14:3412133-3412143	+	CAGTTCCACTC	-1	6.47e-06
PtrC2H2.2-6	Potri.014G044700	-	motif	Chr14:3552383-3552393	-	CTCTGTCACTC	-166	4.98e-06
PtrC2H2.2-6	Potri.014G047900	-	motif	Chr14:3768851-3768861	-	CACTCTCACTC	-126	1.22e-07
PtrC2H2.2-6	Potri.014G053600	-	motif	Chr14:4212163-4212173	+	CACCACCACTC	-42	4.3e-06
PtrC2H2.2-6	Potri.014G055100	-	motif	Chr14:4304423-4304433	-	CTCTCTCACTG	-196	4.57e-06
PtrC2H2.2-6	Potri.014G056900	-	motif	Chr14:4409152-4409162	-	CACACTCACTG	-164	4.57e-06
PtrC2H2.2-6	Potri.014G058300	-	motif	Chr14:4508122-4508132	-	CTCTCTCACTC	-81	3.57e-06
PtrC2H2.2-6	Potri.014G059100	-	motif	Chr14:4593256-4593266	-	CACTTTCACTA	-251	6.98e-06
PtrC2H2.2-6	Potri.014G059300	-	motif	Chr14:4603953-4603963	+	CACTACCACTG	48	2.11e-06
PtrC2H2.2-6	Potri.014G060500	-	motif	Chr14:4681273-4681283	-	CACTCTCACTT	0	2.88e-06
PtrC2H2.2-6	Potri.014G060800	-	motif	Chr14:4705820-4705830	+	CACACTCACTC	-39	3.57e-06
PtrC2H2.2-6	Potri.014G062000	-	motif	Chr14:4806654-4806664	+	CACTGCCACTC	38	2.01e-07
PtrC2H2.2-6	Potri.014G062700	-	motif	Chr14:4912082-4912092	-	CACTTTCACTA	-108	6.98e-06
PtrC2H2.2-6	Potri.014G068300	-	motif	Chr14:5551399-5551409	-	CACCCACACTG	13	6.27e-06
PtrC2H2.2-6	Potri.014G069700	-	motif	Chr14:5652430-5652440	-	CTCTCCCACTC	88	3.17e-06
PtrC2H2.2-6	Potri.014G080500	-	motif	Chr14:6420630-6420640	+	CACTCTCACTG	77	2.83e-07
PtrC2H2.2-6	Potri.014G085800	-	motif	Chr14:6759130-6759140	-	CACCCTCACTT	0	8.78e-06
PtrC2H2.2-6	Potri.014G086500	-	motif	Chr14:6805583-6805593	-	CACTCTCACTG	-409	2.83e-07
PtrC2H2.2-6	Potri.014G089700	-	motif	Chr14:7053919-7053929	+	CTCTCTCACTC	19	3.57e-06
PtrC2H2.2-6	Potri.014G091400	-	motif	Chr14:7169324-7169334	+	CACTCCCACTT	19	2.11e-06
PtrC2H2.2-6	Potri.014G095000	-	motif	Chr14:7394634-7394644	+	CACCTTCACTC	-3	5.49e-06
PtrC2H2.2-6	Potri.014G099200	-	motif	Chr14:7738002-7738012	+	CACTGTCAGTG	-174	8.03e-06
PtrC2H2.2-6	Potri.014G100700	-	motif	Chr14:7879028-7879038	+	CACCCCCACTC	52	5.05e-07
PtrC2H2.2-6	Potri.014G101500	-	motif	Chr14:7937187-7937197	-	CACTATCACTA	-42	7.35e-06
PtrC2H2.2-6	Potri.014G101700	-	motif	Chr14:7951389-7951399	-	CTCCCCCACTC	-265	9.72e-06
PtrC2H2.2-6	Potri.014G104500	-	motif	Chr14:8218773-8218783	-	CACTCCCAGTC	-78	3.29e-06
PtrC2H2.2-6	Potri.014G104600	-	motif	Chr14:8224021-8224031	-	CACTGACACTG	-219	3.25e-06
PtrC2H2.2-6	Potri.014G105800	-	motif	Chr14:8336256-8336266	-	CTCTCTCACTC	-43	3.57e-06
PtrC2H2.2-6	Potri.014G106300	-	motif	Chr14:8368322-8368332	-	CAGTGTCACTC	-224	3.17e-06
PtrC2H2.2-6	Potri.014G110000	-	motif	Chr14:8600602-8600612	-	CACTTCCACTT	-27	9.49e-06
PtrC2H2.2-6	Potri.014G117600	-	motif	Chr14:9146744-9146754	-	CACCTTCACTC	-310	5.49e-06
PtrC2H2.2-6	Potri.014G120100	-	motif	Chr14:9291183-9291193	+	CTCTGCCACTC	-2	4.15e-06
PtrC2H2.2-6	Potri.014G125800	-	motif	Chr14:9687297-9687307	-	CACTGACACTG	-319	3.25e-06
PtrC2H2.2-6	Potri.014G128400	-	motif	Chr14:9836963-9836973	+	CACTACCACTG	6	2.11e-06
PtrC2H2.2-6	Potri.014G130100	-	motif	Chr14:9927421-9927431	+	CACTAACACTG	-126	9.12e-06
PtrC2H2.2-6	Potri.014G132400	-	motif	Chr14:10067588-10067598	-	CTCTCTCACTG	-12	4.57e-06
PtrC2H2.2-6	Potri.014G137400	-	motif	Chr14:10515590-10515600	-	CACTCTCACTC	-145	1.22e-07
PtrC2H2.2-6	Potri.014G137800	-	motif	Chr14:10540232-10540242	-	CACTGCCACTT	-434	3.37e-06
PtrC2H2.2-6	Potri.014G141100	-	motif	Chr14:10755226-10755236	-	CACTCTCACTA	-59	1.12e-06
PtrC2H2.2-6	Potri.014G142900	-	motif	Chr14:10902223-10902233	-	CACTGTCACTA	-294	2.38e-06
PtrC2H2.2-6	Potri.014G144800	-	motif	Chr14:11047572-11047582	+	CTCTCTCACTC	23	3.57e-06
PtrC2H2.2-6	Potri.014G144900	-	motif	Chr14:11055662-11055672	-	CTCTCCCACTC	72	3.17e-06
PtrC2H2.2-6	Potri.014G145100	-	motif	Chr14:11075456-11075466	-	CACTGTCACTG	-165	4.86e-07
PtrC2H2.2-6	Potri.014G148500	-	motif	Chr14:11341585-11341595	-	CACTCACACTA	28	4.74e-06
PtrC2H2.2-6	Potri.014G151800	-	motif	Chr14:11722806-11722816	-	CACCTTCACTG	-21	8.28e-06
PtrC2H2.2-6	Potri.014G155400	-	motif	Chr14:12108865-12108875	-	CACTTTCACTA	-245	6.98e-06
PtrC2H2.2-6	Potri.014G156100	-	motif	Chr14:12177183-12177193	-	CACTCCCACTG	-267	1.61e-07
PtrC2H2.2-6	Potri.014G159000	-	motif	Chr14:12420441-12420451	+	CACCCCCACTT	3	6.63e-06
PtrC2H2.2-6	Potri.014G163400	-	motif	Chr14:12898224-12898234	+	CTCTGTCACTG	-214	7.78e-06
PtrC2H2.2-6	Potri.014G169400	-	motif	Chr14:13561700-13561710	-	CACCGCCACTA	2	6.15e-06
PtrC2H2.2-6	Potri.014G170200	-	motif	Chr14:13610375-13610385	+	CACCCCCACTA	-207	4.03e-06
PtrC2H2.2-6	Potri.014G176200	-	motif	Chr14:14396970-14396980	-	CACTGTCACTA	-472	2.38e-06
PtrC2H2.2-6	Potri.014G177800	-	motif	Chr14:14596439-14596449	+	CACCTTCACTC	-250	5.49e-06
PtrC2H2.2-6	Potri.014G178100	-	motif	Chr14:14624548-14624558	-	CTCTCTCACTC	-208	3.57e-06
PtrC2H2.2-6	Potri.014G179700	-	motif	Chr14:14861034-14861044,Chr14:14861052-14861062	+,+	CACAGTCACTC,CACCGTCACTG	3,21	4.98e-06,3.17e-06
PtrC2H2.2-6	Potri.014G184700	-	motif	Chr14:16058290-16058300	-	CACTATCACTG	-453	2.88e-06
PtrC2H2.2-6	Potri.014G188500	-	motif	Chr14:17001895-17001905	-	CACCCTCACTA	-39	4.57e-06
PtrC2H2.2-6	Potri.014G188900	-	motif	Chr14:17048271-17048281	-	CACTACCACTA	-249	5.4e-06
PtrC2H2.2-6	Potri.014G191500	-	motif	Chr14:17669011-17669021	+	CACCCCCACTA	-462	4.03e-06
PtrC2H2.2-6	Potri.014G191700	-	motif	Chr14:17719054-17719064	+	CACCCCCACTA	-465	4.03e-06
PtrC2H2.2-6	Potri.014G194000	-	motif	Chr14:18164206-18164216	+	CACCATCACTG	-226	8.78e-06
PtrC2H2.2-6	Potri.015G001900	-	motif	Chr15:124210-124220	-	CACAGTCACTC	0	4.98e-06
PtrC2H2.2-6	Potri.015G004600	-	motif	Chr15:301941-301951	-	CACTTCCACTT	0	9.49e-06
PtrC2H2.2-6	Potri.015G005800	-	motif	Chr15:363061-363071	-	CACTTTCACTA	-2	6.98e-06
PtrC2H2.2-6	Potri.015G007700	-	motif	Chr15:480884-480894	+	CACCACCACTG	0	6.63e-06
PtrC2H2.2-6	Potri.015G015900	-	motif	Chr15:1112229-1112239	-	CACTGCCAGTC	46	4.22e-06
PtrC2H2.2-6	Potri.015G019800	-	motif	Chr15:1398927-1398937	-	CACCCACACTC	-41	4.18e-06
PtrC2H2.2-6	Potri.015G047600	-	motif	Chr15:4849575-4849585	+	CACCGTCACTG	40	3.17e-06
PtrC2H2.2-6	Potri.015G048900	-	motif	Chr15:5210642-5210652	-	CACACCCACTC	-224	3.17e-06
PtrC2H2.2-6	Potri.015G050600	-	motif	Chr15:5603432-5603442	-	CACCACCACTG	-127	6.63e-06
PtrC2H2.2-6	Potri.015G053000	-	motif	Chr15:6818577-6818587	+	CACTTCCACTG	36	1.95e-06
PtrC2H2.2-6	Potri.015G056400	-	motif	Chr15:7709926-7709936	-	CACTTCCACTT	-2	9.49e-06
PtrC2H2.2-6	Potri.015G060500	-	motif	Chr15:8283831-8283841	+	CACCCTCACTT	-311	8.78e-06
PtrC2H2.2-6	Potri.015G060700	-	motif	Chr15:8325382-8325392	-	CACCTTCACTG	-9	8.28e-06
PtrC2H2.2-6	Potri.015G061700	-	motif	Chr15:8426957-8426967	+	CACCACCACTG	-62	6.63e-06
PtrC2H2.2-6	Potri.015G062300	-	motif	Chr15:8535693-8535703	+	CACCCCCACTT	-7	6.63e-06
PtrC2H2.2-6	Potri.015G064000	-	motif	Chr15:8827812-8827822	+	CACTTTCACTG	2	2.55e-06
PtrC2H2.2-6	Potri.015G070200	-	motif	Chr15:9470444-9470454	+	CACCCCCACTC	74	5.05e-07
PtrC2H2.2-6	Potri.015G072800	-	motif	Chr15:9719529-9719539	+	CACCACCACTG	-150	6.63e-06
PtrC2H2.2-6	Potri.015G073800	-	motif	Chr15:9830657-9830667	-	CACTCACACTT	-34	9.12e-06
PtrC2H2.2-6	Potri.015G075800	-	motif	Chr15:10066218-10066228	-	CTCTCCCACTG	-35	4.03e-06
PtrC2H2.2-6	Potri.015G078700	-	motif	Chr15:10369430-10369440	+	CACCCTCACTC	-354	6.27e-07
PtrC2H2.2-6	Potri.015G083400	-	motif	Chr15:10760227-10760237	+	CACTTTCACTC	87	1.29e-06
PtrC2H2.2-6	Potri.015G089000	-	motif	Chr15:11135200-11135210	+	CACCTCCACTC	-345	4.26e-06
PtrC2H2.2-6	Potri.015G090000	-	motif	Chr15:11227999-11228009	-	CACTTTCACTA	74	6.98e-06
PtrC2H2.2-6	Potri.015G091000	-	motif	Chr15:11297889-11297899	+	CACCATCACTC	76	5.82e-06
PtrC2H2.2-6	Potri.015G095100	-	motif	Chr15:11613906-11613916	-	CACTGCCACTC	-149	2.01e-07
PtrC2H2.2-6	Potri.015G095900	-	motif	Chr15:11650382-11650392	+	CACTGTCACTC	2	3.65e-07
PtrC2H2.2-6	Potri.015G104000	-	motif	Chr15:12207905-12207915	-	CACTCTCACTC	-76	1.22e-07
PtrC2H2.2-6	Potri.015G109000	-	motif	Chr15:12592356-12592366	-	CACTGTCACTC	-310	3.65e-07
PtrC2H2.2-6	Potri.015G119500	-	motif	Chr15:13427682-13427692	+	CACTACCACTA	-189	5.4e-06
PtrC2H2.2-6	Potri.015G120300	-	motif	Chr15:13513382-13513392	-	CACCCCCACTG	-483	9.32e-07
PtrC2H2.2-6	Potri.015G122700	-	motif	Chr15:13642067-13642077	-	CACTTTCACTC	5	1.29e-06
PtrC2H2.2-6	Potri.015G124900	-	motif	Chr15:13841509-13841519	-	CACAGCCACTC	-296	4.15e-06
PtrC2H2.2-6	Potri.015G131700	-	motif	Chr15:14227472-14227482	+	CACTAACACTC	77	5.99e-06
PtrC2H2.2-6	Potri.015G132100	-	motif	Chr15:14252451-14252461	-	CTCTCTCACTC	83	3.57e-06
PtrC2H2.2-6	Potri.015G139400	-	motif	Chr15:14753664-14753674	-	CACTCTCACTC	-60	1.22e-07
PtrC2H2.2-6	Potri.015G141700	-	motif	Chr15:14862235-14862245	-	CACAGTCACTG	-131	7.78e-06
PtrC2H2.2-6	Potri.015G143600	-	motif	Chr15:14970318-14970328	-	CAGTGTCACTC	-4	3.17e-06
PtrC2H2.2-6	Potri.015G145300	-	motif	Chr15:15077254-15077264	-	CACCACCACTG	-345	6.63e-06
PtrC2H2.2-6	Potri.015G147900	-	motif	Chr15:15243875-15243885	+	CTCTCTCACTC	-52	3.57e-06
PtrC2H2.2-6	Potri.016G000500	-	motif	Chr16:28359-28369	-	CACTGCCAGTG	-411	6.31e-06
PtrC2H2.2-6	Potri.016G001600	-	motif	Chr16:77977-77987	+	CACCGTCACTG	-133	3.17e-06
PtrC2H2.2-6	Potri.016G002000	-	motif	Chr16:95861-95871	+	CACAGCCACTG	-37	6.15e-06
PtrC2H2.2-6	Potri.016G002500	-	motif	Chr16:122017-122027	+	CTCCCCCACTC	-64	9.72e-06
PtrC2H2.2-6	Potri.016G006400	-	motif	Chr16:302882-302892	+	CACCACCACTC	29	4.3e-06
PtrC2H2.2-6	Potri.016G011600	-	motif	Chr16:633429-633439	+	CACTTCCACTT	-455	9.49e-06
PtrC2H2.2-6	Potri.016G014700	-	motif	Chr16:811213-811223	-	CACTCCCAGTC	-86	3.29e-06
PtrC2H2.2-6	Potri.016G025500	-	motif	Chr16:1435497-1435507	+	CACTTCCACTC	85	7.91e-07
PtrC2H2.2-6	Potri.016G026200	-	motif	Chr16:1480154-1480164	-	CACCGCCACTG	-296	2.21e-06
PtrC2H2.2-6	Potri.016G027700	-	motif	Chr16:1573019-1573029	+	CACCATCACTG	-138	8.78e-06
PtrC2H2.2-6	Potri.016G029200	-	motif	Chr16:1640969-1640979	+	CACTCTCACTC	85	1.22e-07
PtrC2H2.2-6	Potri.016G029300	-	motif	Chr16:1655293-1655303	-	CACTAACACTG	90	9.12e-06
PtrC2H2.2-6	Potri.016G029500	-	motif	Chr16:1663151-1663161	-	CACCACCACTC	-93	4.3e-06
PtrC2H2.2-6	Potri.016G030500	-	motif	Chr16:1724803-1724813	+	CTCTCTCACTC	-262	3.57e-06
PtrC2H2.2-6	Potri.016G031400	-	motif	Chr16:1769020-1769030	-	CACTCTCACTA	-64	1.12e-06
PtrC2H2.2-6	Potri.016G032600	-	motif	Chr16:1858799-1858809	-	CACTTCCACTT	72	9.49e-06
PtrC2H2.2-6	Potri.016G040300	-	motif	Chr16:2469942-2469952	+	CACTCTCACTC	58	1.22e-07
PtrC2H2.2-6	Potri.016G042400	-	motif	Chr16:2623902-2623912	+	CACCCTCACTC	-177	6.27e-07
PtrC2H2.2-6	Potri.016G045100	-	motif	Chr16:2842454-2842464	-	CACTTTCACTG	62	2.55e-06
PtrC2H2.2-6	Potri.016G045800	-	motif	Chr16:2892091-2892101	+	CACTTTCACTC	-159	1.29e-06
PtrC2H2.2-6	Potri.016G046500	-	motif	Chr16:2929004-2929014	+	CACTCTCACTC	-350	1.22e-07
PtrC2H2.2-6	Potri.016G047500	-	motif	Chr16:3001804-3001814	-	CACTCTCACTA	-488	1.12e-06
PtrC2H2.2-6	Potri.016G049000	-	motif	Chr16:3116141-3116151	-	CACCCACACTG	50	6.27e-06
PtrC2H2.2-6	Potri.016G053200	-	motif	Chr16:3440729-3440739	-	CACTCACACTC	-36	7.09e-07
PtrC2H2.2-6	Potri.016G058400	-	motif	Chr16:3984056-3984066	-	CACTTCCACTT	69	9.49e-06
PtrC2H2.2-6	Potri.016G063500	-	motif	Chr16:4468873-4468883	-	CACCCTCACTA	-47	4.57e-06
PtrC2H2.2-6	Potri.016G064300	-	motif	Chr16:4543855-4543865	-	CACCGCCACTC	61	1.12e-06
PtrC2H2.2-6	Potri.016G067000	-	motif	Chr16:4767150-4767160	+	CACCCCCACTC	25	5.05e-07
PtrC2H2.2-6	Potri.016G068100	-	motif	Chr16:4852053-4852063	-	CTCTGTCACTC	-62	4.98e-06
PtrC2H2.2-6	Potri.016G069700	-	motif	Chr16:5051935-5051945	-	CACTCCCACTA	20	5.87e-07
PtrC2H2.2-6	Potri.016G082600	-	motif	Chr16:6401947-6401957	+	CACTCTCACTC	7	1.22e-07
PtrC2H2.2-6	Potri.016G082700	-	motif	Chr16:6411096-6411106,Chr16:6411418-6411428	-,-	CACTTTCACTG,CTCTGTCACTG	-314,0	2.55e-06,7.78e-06
PtrC2H2.2-6	Potri.016G086300	-	motif	Chr16:6810159-6810169	+	CACTCTCACTG	-240	2.83e-07
PtrC2H2.2-6	Potri.016G088100	-	motif	Chr16:6997148-6997158	+	CACTCACACTT	-469	9.12e-06
PtrC2H2.2-6	Potri.016G088600	-	motif	Chr16:7086385-7086395	+	CACTGTCACTC	-239	3.65e-07
PtrC2H2.2-6	Potri.016G089800	-	motif	Chr16:7298230-7298240	-	CACCGACACTG	-274	9.92e-06
PtrC2H2.2-6	Potri.016G091300	-	motif	Chr16:7496301-7496311	+	CAGTCACACTC	-48	6.27e-06
PtrC2H2.2-6	Potri.016G091800	-	motif	Chr16:7577283-7577293	+	CTCTGTCACTG	-361	7.78e-06
PtrC2H2.2-6	Potri.016G091900	-	motif	Chr16:7577283-7577293	+	CTCTGTCACTG	79	7.78e-06
PtrC2H2.2-6	Potri.016G092500	-	motif	Chr16:7710512-7710522,Chr16:7710939-7710949	+,-	CACCGTCACTG,CACAGCCACTG	-333,84	3.17e-06,6.15e-06
PtrC2H2.2-6	Potri.016G095400	-	motif	Chr16:8991731-8991741	+	CACTCCCACTA	-390	5.87e-07
PtrC2H2.2-6	Potri.016G098300	-	motif	Chr16:9566745-9566755	+	CACAGCCACTC	-15	4.15e-06
PtrC2H2.2-6	Potri.016G098900	-	motif	Chr16:9674931-9674941	-	CACTTTCACTC	70	1.29e-06
PtrC2H2.2-6	Potri.016G103300	-	motif	Chr16:10220620-10220630	-	CACCGCCACTG	70	2.21e-06
PtrC2H2.2-6	Potri.016G108100	-	motif	Chr16:11126565-11126575	-	CACTCACACTC	-466	7.09e-07
PtrC2H2.2-6	Potri.016G111400	-	motif	Chr16:11419882-11419892	+	CTCTCTCACTG	-136	4.57e-06
PtrC2H2.2-6	Potri.016G119400	-	motif	Chr16:12427862-12427872	+	CACACCCACTC	60	3.17e-06
PtrC2H2.2-6	Potri.016G119800	-	motif	Chr16:12462932-12462942	+	CACACCCACTC	20	3.17e-06
PtrC2H2.2-6	Potri.016G122300	-	motif	Chr16:12667084-12667094	-	CAGTCACACTC	-365	6.27e-06
PtrC2H2.2-6	Potri.016G129000	-	motif	Chr16:13170395-13170405	-	CACACTCACTC	32	3.57e-06
PtrC2H2.2-6	Potri.016G132000	-	motif	Chr16:13531585-13531595	-	CACCCTCACTT	2	8.78e-06
PtrC2H2.2-6	Potri.016G136300	-	motif	Chr16:13943849-13943859	+	CACTTTCACTC	0	1.29e-06
PtrC2H2.2-6	Potri.016G140600	-	motif	Chr16:14254686-14254696	-	CTCTGCCACTG	-449	6.15e-06
PtrC2H2.2-6	Potri.016G141200	-	motif	Chr16:14286393-14286403	+	CTCTCCCACTC	3	3.17e-06
PtrC2H2.2-6	Potri.016G141700	-	motif	Chr16:14321825-14321835	+	CACTCACACTG	-138	1.74e-06
PtrC2H2.2-6	Potri.017G001300	-	motif	Chr17:73894-73904	+	CTCTCTCACTC	0	3.57e-06
PtrC2H2.2-6	Potri.017G004500	-	motif	Chr17:286791-286801	+	CACTTCCACTG	13	1.95e-06
PtrC2H2.2-6	Potri.017G007200	-	motif	Chr17:493280-493290	-	CACTCTCAGTG	-261	4.98e-06
PtrC2H2.2-6	Potri.017G012800	-	motif	Chr17:1075864-1075874	+	CACTGTCACTG	-152	4.86e-07
PtrC2H2.2-6	Potri.017G014200	-	motif	Chr17:1175535-1175545	+	CTCTGTCACTG	-226	7.78e-06
PtrC2H2.2-6	Potri.017G015600	-	motif	Chr17:1324574-1324584	-	CTCTGCCACTC	-8	4.15e-06
PtrC2H2.2-6	Potri.017G017100	-	motif	Chr17:1449032-1449042	+	CTCCCCCACTC	-2	9.72e-06
PtrC2H2.2-6	Potri.017G024700	-	motif	Chr17:2274152-2274162	+	CACTTTCACTA	-110	6.98e-06
PtrC2H2.2-6	Potri.017G025400	-	motif	Chr17:2352740-2352750	+	CACTATCACTA	-320	7.35e-06
PtrC2H2.2-6	Potri.017G027600	-	motif	Chr17:2479917-2479927	-	CACCCTCACTA	-53	4.57e-06
PtrC2H2.2-6	Potri.017G030100	-	motif	Chr17:2634372-2634382	+	CACCATCACTC	30	5.82e-06
PtrC2H2.2-6	Potri.017G036600	-	motif	Chr17:3069140-3069150	+	CAGTGCCACTC	39	2.21e-06
PtrC2H2.2-6	Potri.017G038600	-	motif	Chr17:3145726-3145736	-	CTCTCTCACTC	-489	3.57e-06
PtrC2H2.2-6	Potri.017G042700	-	motif	Chr17:3614214-3614224	+	CAGTCCCACTC	-418	9.32e-07
PtrC2H2.2-6	Potri.017G051400	-	motif	Chr17:4333277-4333287	-	CACTGTCAGTG	26	8.03e-06
PtrC2H2.2-6	Potri.017G055100	-	motif	Chr17:4887460-4887470	-	CACTATCACTA	-186	7.35e-06
PtrC2H2.2-6	Potri.017G055300	-	motif	Chr17:4905152-4905162	+	CACTGCCACTA	7	1.66e-06
PtrC2H2.2-6	Potri.017G055700	-	motif	Chr17:4966532-4966542	-	CACTCTCACTC	-367	1.22e-07
PtrC2H2.2-6	Potri.017G057100	-	motif	Chr17:5148187-5148197	+	CTCTGTCACTC	31	4.98e-06
PtrC2H2.2-6	Potri.017G057200	-	motif	Chr17:5149614-5149624	-	CACTTCCACTT	-184	9.49e-06
PtrC2H2.2-6	Potri.017G058300	-	motif	Chr17:5314684-5314694	+	CACCATCACTG	76	8.78e-06
PtrC2H2.2-6	Potri.017G060300	-	motif	Chr17:5583341-5583351	+	CAGTCACACTG	-427	9.49e-06
PtrC2H2.2-6	Potri.017G061200	-	motif	Chr17:5644802-5644812,Chr17:5644780-5644790,Chr17:5644753-5644763	+,-,-	CTCTCTCACTG,CTCTCTCACTG,CACCCTCACTA	-137,-115,-88	4.57e-06,4.57e-06,4.
PtrC2H2.2-6	Potri.017G062000	-	motif	Chr17:5789251-5789261	-	CACTACCACTT	58	9.72e-06
PtrC2H2.2-6	Potri.017G068500	-	motif	Chr17:7627270-7627280	+	CTCTCTCACTC	-296	3.57e-06
PtrC2H2.2-6	Potri.017G071200	-	motif	Chr17:8182773-8182783	-	CACCTCCACTC	-360	4.26e-06
PtrC2H2.2-6	Potri.017G075200	-	motif	Chr17:8759705-8759715	-	CAGTTTCACTC	2	8.28e-06
PtrC2H2.2-6	Potri.017G075700	-	motif	Chr17:8868637-8868647	-	CACCTTCACTG	-17	8.28e-06
PtrC2H2.2-6	Potri.017G078700	-	motif	Chr17:9184947-9184957	-	CACTACCACTT	61	9.72e-06
PtrC2H2.2-6	Potri.017G081100	-	motif	Chr17:9487915-9487925	+	CTCTCTCACTC	-12	3.57e-06
PtrC2H2.2-6	Potri.017G082600	-	motif	Chr17:9813418-9813428	-	CTCTCTCACTC	-269	3.57e-06
PtrC2H2.2-6	Potri.017G083100	-	motif	Chr17:9996248-9996258	-	CACTCACACTT	-184	9.12e-06
PtrC2H2.2-6	Potri.017G085200	-	motif	Chr17:10256288-10256298	-	CAGTACCACTC	-296	6.63e-06
PtrC2H2.2-6	Potri.017G086200	-	motif	Chr17:10343021-10343031	-	CACTGTCACTT	-226	3.83e-06
PtrC2H2.2-6	Potri.017G087800	-	motif	Chr17:10513738-10513748	-	CACTTTCACTG	20	2.55e-06
PtrC2H2.2-6	Potri.017G089100	-	motif	Chr17:10640718-10640728	-	CACCATCACTC	-49	5.82e-06
PtrC2H2.2-6	Potri.017G091800	-	motif	Chr17:10874638-10874648	-	CACTTTCACTA	-14	6.98e-06
PtrC2H2.2-6	Potri.017G092000	-	motif	Chr17:10889896-10889906	+	CTCTCTCACTC	-124	3.57e-06
PtrC2H2.2-6	Potri.017G093800	-	motif	Chr17:11069926-11069936	-	CACTTTCACTC	-72	1.29e-06
PtrC2H2.2-6	Potri.017G095900	-	motif	Chr17:11274692-11274702	+	CAGCCCCACTG	86	7.35e-06
PtrC2H2.2-6	Potri.017G097900	-	motif	Chr17:11548669-11548679	-	CAGTGACACTC	-252	9.92e-06
PtrC2H2.2-6	Potri.017G098000	-	motif	Chr17:11550021-11550031	-	CACCGCCACTC	-41	1.12e-06
PtrC2H2.2-6	Potri.017G098400	-	motif	Chr17:11588901-11588911	+	CAGCCCCACTG	86	7.35e-06
PtrC2H2.2-6	Potri.017G102500	-	motif	Chr17:11927213-11927223	+	CACCATCACTG	-95	8.78e-06
PtrC2H2.2-6	Potri.017G102800	-	motif	Chr17:11941756-11941766,Chr17:11942018-11942028	+,+	CACTTTCACTG,CTCTCTCACTC	-314,-52	2.55e-06,3.57e-06
PtrC2H2.2-6	Potri.017G106000	-	motif	Chr17:12326920-12326930	+	CTCTCCCACTC	0	3.17e-06
PtrC2H2.2-6	Potri.017G106100	-	motif	Chr17:12326920-12326930	+	CTCTCCCACTC	0	3.17e-06
PtrC2H2.2-6	Potri.017G111200	-	motif	Chr17:12687052-12687062	-	CACTTCCACTG	-457	1.95e-06
PtrC2H2.2-6	Potri.017G112200	-	motif	Chr17:12779813-12779823	-	CACTGCCAGTC	-165	4.22e-06
PtrC2H2.2-6	Potri.017G113200	-	motif	Chr17:12853700-12853710	-	CTCTCTCACTG	42	4.57e-06
PtrC2H2.2-6	Potri.017G113600	-	motif	Chr17:12877550-12877560	-	CACTCACACTT	75	9.12e-06
PtrC2H2.2-6	Potri.017G122400	-	motif	Chr17:13532576-13532586	-	CAGCCCCACTG	-368	7.35e-06
PtrC2H2.2-6	Potri.017G123100	-	motif	Chr17:13570785-13570795,Chr17:13570952-13570962	+,-	CTCTCTCACTG,CAGTCCCACTC	-69,88	4.57e-06,9.32e-07
PtrC2H2.2-6	Potri.017G124400	-	motif	Chr17:13654633-13654643	+	CACCGACACTC	-211	6.47e-06
PtrC2H2.2-6	Potri.017G126000	-	motif	Chr17:13812986-13812996	-	CACACTCACTC	-60	3.57e-06
PtrC2H2.2-6	Potri.017G128200	-	motif	Chr17:13944219-13944229	+	CACACCCACTG	62	4.03e-06
PtrC2H2.2-6	Potri.017G128900	-	motif	Chr17:14002535-14002545	-	CACTGTCACTT	-441	3.83e-06
PtrC2H2.2-6	Potri.017G135000	-	motif	Chr17:14427485-14427495	+	CACCACCACTC	-330	4.3e-06
PtrC2H2.2-6	Potri.017G142400	-	motif	Chr17:14980792-14980802	-	CACTTTCACTA	40	6.98e-06
PtrC2H2.2-6	Potri.017G145400	-	motif	Chr17:15306659-15306669	+	CACTTTCACTC	-400	1.29e-06
PtrC2H2.2-6	Potri.017G151100	-	motif	Chr17:15638865-15638875	+	CACTCTCACTT	-348	2.88e-06
PtrC2H2.2-6	Potri.017G153000	-	motif	Chr17:15944540-15944550	-	CAGTCTCACTG	-247	2.97e-06
PtrC2H2.2-6	Potri.017G153100	-	motif	Chr17:15943279-15943289	+	CACCCACACTG	-363	6.27e-06
PtrC2H2.2-6	Potri.017G154800	-	motif	Chr17:16031966-16031976	+	CACCCCCACTT	-259	6.63e-06
PtrC2H2.2-6	Potri.018G000900	-	motif	Chr18:71770-71780	-	CAGCGCCACTC	60	7.53e-06
PtrC2H2.2-6	Potri.018G002000	-	motif	Chr18:133837-133847	-	CTCTCTCACTC	49	3.57e-06
PtrC2H2.2-6	Potri.018G004800	-	motif	Chr18:349497-349507,Chr18:349514-349524	+,+	CACTGTCAGTG,CACTGTCAGTG	-274,-257	8.03e-06,8.03e-06
PtrC2H2.2-6	Potri.018G011700	-	motif	Chr18:876599-876609	-	CACCTCCACTG	-43	6.47e-06
PtrC2H2.2-6	Potri.018G015200	-	motif	Chr18:1235492-1235502	-	CTCTCCCACTC	47	3.17e-06
PtrC2H2.2-6	Potri.018G019400	-	motif	Chr18:1470659-1470669	-	CACCTCCACTC	55	4.26e-06
PtrC2H2.2-6	Potri.018G020000	-	motif	Chr18:1550223-1550233	-	CACTGCCACTG	13	4.04e-07
PtrC2H2.2-6	Potri.018G020100	-	motif	Chr18:1566498-1566508	-	CACTGCCACTG	70	4.04e-07
PtrC2H2.2-6	Potri.018G022400	-	motif	Chr18:1781730-1781740	-	CAGTCTCACTA	-55	7.53e-06
PtrC2H2.2-6	Potri.018G025300	-	motif	Chr18:2010605-2010615	+	CACTCTCACTC	-197	1.22e-07
PtrC2H2.2-6	Potri.018G033200	-	motif	Chr18:2625932-2625942,Chr18:2625938-2625948	+,+	CAGTCTCACTC,CACTCACACTC	-166,-160	1.66e-06,7.09e-07
PtrC2H2.2-6	Potri.018G034000	-	motif	Chr18:2709166-2709176	-	CTCTCTCACTC	-342	3.57e-06
PtrC2H2.2-6	Potri.018G035100	-	motif	Chr18:2841822-2841832	-	CACTCTCACTC	35	1.22e-07
PtrC2H2.2-6	Potri.018G035600	-	motif	Chr18:2895282-2895292	-	CACTGACACTG	-177	3.25e-06
PtrC2H2.2-6	Potri.018G036800	-	motif	Chr18:3014889-3014899	+	CTCTCTCACTC	-444	3.57e-06
PtrC2H2.2-6	Potri.018G039300	-	motif	Chr18:3252634-3252644	-	CTCTCTCACTC	-260	3.57e-06
PtrC2H2.2-6	Potri.018G042000	-	motif	Chr18:3601789-3601799	-	CACTATCACTG	-45	2.88e-06
PtrC2H2.2-6	Potri.018G044200	-	motif	Chr18:4017718-4017728,Chr18:4017724-4017734	+,+	CACTCCCACTT,CACTTCCACTG	-182,-176	2.11e-06,1.95e-06
PtrC2H2.2-6	Potri.018G048700	-	motif	Chr18:4631459-4631469	+	CTCTGCCACTG	28	6.15e-06
PtrC2H2.2-6	Potri.018G049100	-	motif	Chr18:4678656-4678666	-	CACTACCACTC	43	8.73e-07
PtrC2H2.2-6	Potri.018G053300	-	motif	Chr18:5565775-5565785	-	CACTATCACTA	-328	7.35e-06
PtrC2H2.2-6	Potri.018G057100	-	motif	Chr18:6052512-6052522	+	CACTCTCAGTG	73	4.98e-06
PtrC2H2.2-6	Potri.018G057800	-	motif	Chr18:6117801-6117811	+	CACCTTCACTC	-107	5.49e-06
PtrC2H2.2-6	Potri.018G063400	-	motif	Chr18:7941408-7941418	-	CTCTCTCACTC	-198	3.57e-06
PtrC2H2.2-6	Potri.018G068900	-	motif	Chr18:8799838-8799848	-	CACACTCACTG	37	4.57e-06
PtrC2H2.2-6	Potri.018G076500	-	motif	Chr18:10211994-10212004	-	CACTGCCACTT	-64	3.37e-06
PtrC2H2.2-6	Potri.018G076900	-	motif	Chr18:10250823-10250833	-	CACCTCCACTC	-435	4.26e-06
PtrC2H2.2-6	Potri.018G078100	-	motif	Chr18:10380816-10380826	-	CACCTTCACTG	-329	8.28e-06
PtrC2H2.2-6	Potri.018G081200	-	motif	Chr18:10822225-10822235	+	CACTCACACTC	-134	7.09e-07
PtrC2H2.2-6	Potri.018G081300	-	motif	Chr18:10837044-10837054	+	CACCACCACTC	56	4.3e-06
PtrC2H2.2-6	Potri.018G082900	-	motif	Chr18:10972508-10972518,Chr18:10972592-10972602	-,-	CTCTCTCACTC,CTCTCTCACTC	-14,60	3.57e-06,3.57e-06
PtrC2H2.2-6	Potri.018G083600	-	motif	Chr18:11048054-11048064	+	CACTTCCACTT	-34	9.49e-06
PtrC2H2.2-6	Potri.018G091300	-	motif	Chr18:12049779-12049789	+	CACTCCCACTG	11	1.61e-07
PtrC2H2.2-6	Potri.018G097000	-	motif	Chr18:12543959-12543969	-	CTCTCTCACTC	9	3.57e-06
PtrC2H2.2-6	Potri.018G098900	-	motif	Chr18:12707447-12707457	+	CAGTTCCACTC	-293	6.47e-06
PtrC2H2.2-6	Potri.018G103100	-	motif	Chr18:13059005-13059015	+	CACTTCCACTA	-153	5.15e-06
PtrC2H2.2-6	Potri.018G105600	-	motif	Chr18:13246446-13246456	+	CTCTCTCACTC	77	3.57e-06
PtrC2H2.2-6	Potri.018G108500	-	motif	Chr18:13476790-13476800	+	CACTCACACTG	-299	1.74e-06
PtrC2H2.2-6	Potri.018G109100	-	motif	Chr18:13543394-13543404	+	CACTCACACTG	-317	1.74e-06
PtrC2H2.2-6	Potri.018G116700	-	motif	Chr18:14108256-14108266	-	CACCACCACTG	25	6.63e-06
PtrC2H2.2-6	Potri.018G117600	-	motif	Chr18:14198166-14198176	-	CACCGCCACTG	28	2.21e-06
PtrC2H2.2-6	Potri.018G117700	-	motif	Chr18:14224401-14224411	-	CACCGCCACTG	-19	2.21e-06
PtrC2H2.2-6	Potri.018G118800	-	motif	Chr18:14293999-14294009	+	CAGTCACACTG	-282	9.49e-06
PtrC2H2.2-6	Potri.018G119100	-	motif	Chr18:14315570-14315580	+	CACCTTCACTG	57	8.28e-06
PtrC2H2.2-6	Potri.018G120800	-	motif	Chr18:14469246-14469256	-	CACCGCCACTG	28	2.21e-06
PtrC2H2.2-6	Potri.018G121900	-	motif	Chr18:14555018-14555028	+	CAGTCACACTG	-282	9.49e-06
PtrC2H2.2-6	Potri.018G122200	-	motif	Chr18:14576417-14576427	+	CACCTTCACTG	-78	8.28e-06
PtrC2H2.2-6	Potri.018G125500	-	motif	Chr18:14838232-14838242	-	CAGTGCCACTG	-291	3.41e-06
PtrC2H2.2-6	Potri.018G126000	-	motif	Chr18:14854757-14854767	+	CTCTGCCACTC	36	4.15e-06
PtrC2H2.2-6	Potri.018G132400	-	motif	Chr18:15320512-15320522	+	CTCTCCCACTC	-106	3.17e-06
PtrC2H2.2-6	Potri.018G133100	-	motif	Chr18:15372268-15372278	-	CTCTCTCACTG	-4	4.57e-06
PtrC2H2.2-6	Potri.018G137300	-	motif	Chr18:15693368-15693378,Chr18:15693374-15693384	+,+	CTCTCTCACTC,CACTCACACTA	61,67	3.57e-06,4.74e-06
PtrC2H2.2-6	Potri.018G141500	-	motif	Chr18:16120510-16120520	+	CAGCCCCACTC	67	4.32e-06
PtrC2H2.2-6	Potri.018G141600	-	motif	Chr18:16124657-16124667	+	CAGCCCCACTC	55	4.32e-06
PtrC2H2.2-6	Potri.018G143700	-	motif	Chr18:16332820-16332830	+	CACTTTCACTA	-109	6.98e-06
PtrC2H2.2-6	Potri.018G145700	-	motif	Chr18:16509385-16509395	+	CACTCTCACTT	-141	2.88e-06
PtrC2H2.2-6	Potri.018G145800	-	motif	Chr18:16534024-16534034,Chr18:16534324-16534334	-,-	CACCATCACTC,CTCTCTCACTC	-356,-56	5.82e-06,3.57e-06
PtrC2H2.2-6	Potri.018G149600	-	motif	Chr18:16777281-16777291	+	CAGTTTCACTC	-473	8.28e-06
PtrC2H2.2-6	Potri.019G001600	-	motif	Chr19:226062-226072	+	CTCTCTCACTG	-87	4.57e-06
PtrC2H2.2-6	Potri.019G006400	-	motif	Chr19:755316-755326	+	CACTTTCACTC	-137	1.29e-06
PtrC2H2.2-6	Potri.019G006500	-	motif	Chr19:762862-762872	-	CACCCTCACTT	-202	8.78e-06
PtrC2H2.2-6	Potri.019G010000	-	motif	Chr19:1199510-1199520	+	CACTTTCACTC	45	1.29e-06
PtrC2H2.2-6	Potri.019G010100	-	motif	Chr19:1207418-1207428	-	CACCCTCACTT	-141	8.78e-06
PtrC2H2.2-6	Potri.019G011900	-	motif	Chr19:1404638-1404648	-	CACCTTCACTG	-189	8.28e-06
PtrC2H2.2-6	Potri.019G013100	-	motif	Chr19:1504985-1504995,Chr19:1504995-1505005	+,+	CTCTCTCACTC,CTCTCTCACTC	-16,-6	3.57e-06,3.57e-06
PtrC2H2.2-6	Potri.019G023900	-	motif	Chr19:2733366-2733376	-	CTCTGTCACTG	-2	7.78e-06
PtrC2H2.2-6	Potri.019G032500	-	motif	Chr19:3699787-3699797	+	CAGCCCCACTG	-385	7.35e-06
PtrC2H2.2-6	Potri.019G034200	-	motif	Chr19:3856771-3856781	+	CACTGACACTA	-463	7.95e-06
PtrC2H2.2-6	Potri.019G035800	-	motif	Chr19:4056680-4056690	-	CACTTCCACTG	-191	1.95e-06
PtrC2H2.2-6	Potri.019G040700	-	motif	Chr19:4633664-4633674	+	CACTATCACTG	-25	2.88e-06
PtrC2H2.2-6	Potri.019G056200	-	motif	Chr19:8771850-8771860	-	CAGTTTCACTC	32	8.28e-06
PtrC2H2.2-6	Potri.019G058300	-	motif	Chr19:9030660-9030670	-	CTCTCTCACTC	22	3.57e-06
PtrC2H2.2-6	Potri.019G058400	-	motif	Chr19:9030660-9030670	-	CTCTCTCACTC	-284	3.57e-06
PtrC2H2.2-6	Potri.019G058900	-	motif	Chr19:9068360-9068370	-	CACCATCACTG	-421	8.78e-06
PtrC2H2.2-6	Potri.019G060500	-	motif	Chr19:9310156-9310166	+	CACCACCACTG	-167	6.63e-06
PtrC2H2.2-6	Potri.019G064200	-	motif	Chr19:9698512-9698522	-	CACTTACACTG	-255	8.78e-06
PtrC2H2.2-6	Potri.019G064600	-	motif	Chr19:9749398-9749408	-	CACTTACACTG	-227	8.78e-06
PtrC2H2.2-6	Potri.019G066700	-	motif	Chr19:9922104-9922114	-	CACTGCCACTA	-327	1.66e-06
PtrC2H2.2-6	Potri.019G066800	-	motif	Chr19:9933079-9933089	-	CACTGCCACTA	-327	1.66e-06
PtrC2H2.2-6	Potri.019G067000	-	motif	Chr19:9945934-9945944	-	CACTGCCACTA	-327	1.66e-06
PtrC2H2.2-6	Potri.019G077800	-	motif	Chr19:11165308-11165318	+	CACTTCCACTG	-366	1.95e-06
PtrC2H2.2-6	Potri.019G079100	-	motif	Chr19:11282453-11282463	+	CACTATCACTC	47	1.46e-06
PtrC2H2.2-6	Potri.019G080900	-	motif	Chr19:11447592-11447602	-	CACCCACACTC	-345	4.18e-06
PtrC2H2.2-6	Potri.019G081600	-	motif	Chr19:11491537-11491547	+	CTCTGTCACTG	73	7.78e-06
PtrC2H2.2-6	Potri.019G084900	-	motif	Chr19:11730609-11730619	-	CACCCCCACTA	-286	4.03e-06
PtrC2H2.2-6	Potri.019G088600	-	motif	Chr19:12030901-12030911	-	CTCTCTCACTC	0	3.57e-06
PtrC2H2.2-6	Potri.019G088800	-	motif	Chr19:12056105-12056115	-	CTCTCTCACTC	-45	3.57e-06
PtrC2H2.2-6	Potri.019G089100	-	motif	Chr19:12086472-12086482	-	CACTCCCACTG	-45	1.61e-07
PtrC2H2.2-6	Potri.019G095500	-	motif	Chr19:12637845-12637855	+	CTCTCCCACTC	-111	3.17e-06
PtrC2H2.2-6	Potri.019G096100	-	motif	Chr19:12716695-12716705	+	CTCTGCCACTC	14	4.15e-06
PtrC2H2.2-6	Potri.019G096700	-	motif	Chr19:12748007-12748017	+	CAGCGCCACTC	-429	7.53e-06
PtrC2H2.2-6	Potri.019G098000	-	motif	Chr19:12826133-12826143	-	CTCTGCCACTC	14	4.15e-06
PtrC2H2.2-6	Potri.019G101100	-	motif	Chr19:13044953-13044963	+	CTCTGTCACTC	18	4.98e-06
PtrC2H2.2-6	Potri.019G101400	-	motif	Chr19:13059536-13059546	+	CACTGCCACTG	-47	4.04e-07
PtrC2H2.2-6	Potri.019G101900	-	motif	Chr19:13104033-13104043	+	CACACTCACTC	-249	3.57e-06
PtrC2H2.2-6	Potri.019G102800	-	motif	Chr19:13162004-13162014	+	CACTTCCACTC	-91	7.91e-07
PtrC2H2.2-6	Potri.019G111700	-	motif	Chr19:14080099-14080109	+	CTCTCCCACTC	5	3.17e-06
PtrC2H2.2-6	Potri.019G112900	-	motif	Chr19:14169921-14169931	+	CTCTGCCACTC	-401	4.15e-06
PtrC2H2.2-6	Potri.019G114900	-	motif	Chr19:14289180-14289190	-	CTCTGCCACTC	14	4.15e-06
PtrC2H2.2-6	Potri.019G115400	-	motif	Chr19:14359873-14359883	-	CACCGTCACTG	50	3.17e-06
PtrC2H2.2-6	Potri.019G115500	-	motif	Chr19:14393737-14393747	+	CTCTCTCACTC	-124	3.57e-06
PtrC2H2.2-6	Potri.019G116100	-	motif	Chr19:14491117-14491127	+	CTCTCTCACTC	15	3.57e-06
PtrC2H2.2-6	Potri.019G118900	-	motif	Chr19:14649890-14649900	+	CACTCTCACTC	28	1.22e-07
PtrC2H2.2-6	Potri.019G122500	-	motif	Chr19:15053067-15053077	-	CACTATCACTA	-257	7.35e-06
PtrC2H2.2-6	Potri.019G129200	-	motif	Chr19:15547752-15547762	-	CACAGTCACTC	-110	4.98e-06
PtrC2H2.2-6	Potri.019G130600	-	motif	Chr19:15638489-15638499	-	CACTCTCACTG	46	2.83e-07
PtrC2H2.2-6	Potri.019G131200	-	motif	Chr19:15689889-15689899	-	CTCTCTCACTC	83	3.57e-06
PtrC2H2.2-6	Potri.019G131500	-	motif	Chr19:15716410-15716420	-	CTCTCTCACTC	44	3.57e-06
PtrC2H2.2-6	Potri.T003200	-	motif	scaffold_20:621952-621962	-	CACCCCCACTA	-250	4.03e-06
PtrC2H2.2-6	Potri.T005900	-	motif	scaffold_21:438276-438286	+	CACTACCACTT	-407	9.72e-06
PtrC2H2.2-6	Potri.T006100	-	motif	scaffold_21:609323-609333	+	CACTTTCACTC	-472	1.29e-06
PtrC2H2.2-6	Potri.T007900	-	motif	scaffold_24:54823-54833	-	CACTTTCACTA	-350	6.98e-06
PtrC2H2.2-6	Potri.T009300	-	motif	scaffold_24:410972-410982	-	CACCGCCACTG	-282	2.21e-06
PtrC2H2.2-6	Potri.T009700	-	motif	scaffold_24:526146-526156	+	CACCATCACTG	58	8.78e-06
PtrC2H2.2-6	Potri.T012700	-	motif	scaffold_25:195876-195886	+	CACCCCCACTC	-417	5.05e-07
PtrC2H2.2-6	Potri.T034700	-	motif	scaffold_36:215298-215308	-	CACCCCCACTA	-269	4.03e-06
PtrC2H2.2-6	Potri.T037600	-	motif	scaffold_38:39160-39170	-	CTCTCCCACTC	60	3.17e-06
PtrC2H2.2-6	Potri.T037900	-	motif	scaffold_38:80853-80863	-	CTCTCCCACTC	-134	3.17e-06
PtrC2H2.2-6	Potri.T040100	-	motif	scaffold_38:330911-330921	+	CTCTCCCACTC	-101	3.17e-06
PtrC2H2.2-6	Potri.T044000	-	motif	scaffold_41:156933-156943	+	CACCGTCACTC	15	1.78e-06
PtrC2H2.2-6	Potri.T045700	-	motif	scaffold_42:221326-221336	+	CTCTCTCACTC	0	3.57e-06
PtrC2H2.2-6	Potri.T048000	-	motif	scaffold_47:79354-79364	-	CACCACCACTC	-379	4.3e-06
PtrC2H2.2-6	Potri.T054600	-	motif	scaffold_49:232477-232487	+	CACTGTCAGTC	46	5.4e-06
PtrC2H2.2-6	Potri.T054700	-	motif	scaffold_49:240655-240665	-	CACTGTCAGTG	46	8.03e-06
PtrC2H2.2-6	Potri.T054900	-	motif	scaffold_49:265175-265185	-	CACTGTCAGTG	46	8.03e-06
PtrC2H2.2-6	Potri.T056600	-	motif	scaffold_51:227372-227382	+	CACCGCCACTG	-33	2.21e-06
PtrC2H2.2-6	Potri.T062700	-	motif	scaffold_66:40568-40578	-	CAGTATCACTC	14	8.78e-06
PtrC2H2.2-6	Potri.T069100	-	motif	scaffold_73:106608-106618,scaffold_73:106580-106590	+,+	CACTTACACTC,CACTTACACTC	-267,-239	5.82e-06,5.82e-06
PtrC2H2.2-6	Potri.T073400	-	motif	scaffold_80:1939-1949	-	CTCTCCCACTC	0	3.17e-06
PtrC2H2.2-6	Potri.T077600	-	motif	scaffold_85:125118-125128	+	CACTCACACTG	-477	1.74e-06
PtrC2H2.2-6	Potri.T100400	-	motif	scaffold_143:81712-81722	-	CACTTCCACTG	-457	1.95e-06
PtrC2H2.2-6	Potri.T101300	-	motif	scaffold_146:28903-28913	+	CACTGACACTC	-136	1.95e-06
PtrC2H2.2-6	Potri.T103300	-	motif	scaffold_150:6577-6587,scaffold_150:6312-6322,scaffold_150:6202-6212	-,-,+	CACCCTCACTT,CACACTCACTC,CAGTTTCACTC	-288,-23,77	8.78e-06,3.57e-06,8.
PtrC2H2.2-6	Potri.T103400	-	motif	scaffold_150:20429-20439,scaffold_150:20319-20329	-,+	CACACTCACTC,CAGTTTCACTC	-11,89	3.57e-06,8.28e-06
PtrC2H2.2-6	Potri.T104300	-	motif	scaffold_151:14606-14616	+	CACTATCACTA	-118	7.35e-06
PtrC2H2.2-6	Potri.T106100	-	motif	scaffold_158:8952-8962,scaffold_158:8958-8968	+,+	CACTCCCACTC,CACTCCCACTC	-16,-10	3.97e-08,3.97e-08
PtrC2H2.2-6	Potri.T109300	-	motif	scaffold_169:27649-27659	+	CACCGCCACTG	-463	2.21e-06
PtrC2H2.2-6	Potri.T109400	-	motif	scaffold_169:27649-27659	+	CACCGCCACTG	28	2.21e-06
PtrC2H2.2-6	Potri.T109800	-	motif	scaffold_169:52363-52373	+	CACCGCCACTG	28	2.21e-06
PtrC2H2.2-6	Potri.T110200	-	motif	scaffold_169:73324-73334	+	CACCGCCACTG	28	2.21e-06
PtrC2H2.2-6	Potri.T110700	-	motif	scaffold_170:36785-36795	+	CACTTTCACTC	-44	1.29e-06
PtrC2H2.2-6	Potri.T111200	-	motif	scaffold_170:65183-65193	-	CACTCTCACTC	-349	1.22e-07
PtrC2H2.2-6	Potri.T118500	-	motif	scaffold_194:845-855	+	CACCCTCACTC	-295	6.27e-07
PtrC2H2.2-6	Potri.T119500	-	motif	scaffold_200:10236-10246	-	CACAGTCACTC	-129	4.98e-06
PtrC2H2.2-6	Potri.T121700	-	motif	scaffold_205:56683-56693	+	CACCATCACTG	76	8.78e-06
PtrC2H2.2-6	Potri.T122200	-	motif	scaffold_207:28084-28094	+	CACTCCCAGTC	-469	3.29e-06
PtrC2H2.2-6	Potri.T127700	-	motif	scaffold_232:22024-22034	+	CTCTCTCACTG	-85	4.57e-06
PtrC2H2.2-6	Potri.T132900	-	motif	scaffold_264:40367-40377	+	CACCATCACTC	-50	5.82e-06
PtrC2H2.2-6	Potri.T134000	-	motif	scaffold_270:36800-36810	-	CACAGTCACTC	-196	4.98e-06
PtrC2H2.2-6	Potri.T142100	-	motif	scaffold_376:23396-23406	+	CACCTTCACTC	-146	5.49e-06
PtrC2H2.2-6	Potri.T146500	-	motif	scaffold_463:11345-11355	-	CACACTCACTG	27	4.57e-06
PtrC2H2.2-6	Potri.T147600	-	motif	scaffold_480:8653-8663	+	CACTCACACTT	74	9.12e-06
PtrC2H2.2-6	Potri.T153300	-	motif	scaffold_584:22325-22335	-	CACCGTCACTG	35	3.17e-06
PtrC2H2.2-6	Potri.T163000	-	motif	scaffold_791:1955-1965	-	CACTTTCACTG	4	2.55e-06
PtrC2H2.2-6	Potri.T163200	-	motif	scaffold_791:10103-10113	-	CACTTTCACTG	4	2.55e-06
PtrC2H2.2-6	Potri.T164800	-	motif	scaffold_828:2885-2895	+	CACCGTCACTG	-202	3.17e-06
PtrC2H2.2-6	Potri.T164900	-	motif	scaffold_828:12160-12170	+	CACCGTCACTG	-202	3.17e-06
PtrC2H2.2-6	Potri.T166600	-	motif	scaffold_883:14247-14257	-	CACCATCACTC	-183	5.82e-06
PtrC2H2.2-6	Potri.T167400	-	motif	scaffold_918:14761-14771	-	CACAGTCACTG	32	7.78e-06
PtrC2H2.2-6	Potri.T175500	-	motif	scaffold_1426:5227-5237	+	CACCTTCACTG	-169	8.28e-06
PtrC2H2.2-6	Potri.T180900	-	motif	scaffold_2581:2215-2225	+	CACTGCCACTG	-47	4.04e-07

## Sheet: Table S3
Table S3. Predicted downstream target genes in DEGs and their functional annotation
Gene_id	Gene description	Log2FC(PtrC2H2.2-6/WT)	Pvalue	Regulate	Best blast Populus trichocarpa	Best blast Arabidopsis thaliana	Name	Function
Pop_A09G076918	PREDICTED: protein EXORDIUM-like 5 [Populus euphratica]	-1.31265	4.62789e-11	down	Potri.009G167800	AT2G17230	EXL5	Response to abiotic,biotic stimulus
Pop_G09G011655	PREDICTED: protein EXORDIUM-like 5 [Populus euphratica]	-1.05994	5.56205e-06	down	Potri.009G167800	AT2G17023	EXL5	Response to abiotic,biotic stimulus
Pop_G14G023567	cytochrome P450 family protein [Populus trichocarpa]	-1.63491	2.54581e-09	down	Potri.014G085800	AT2G45970	CYP86A8	Response to abiotic stimulus
Pop_A14G044766	cytochrome P450 family protein [Populus trichocarpa]	-1.4291	1.55115e-06	down	Potri.014G085800	AT2G45970	CYP86A8	Response to abiotic stimulus
Pop_A19G080757	hypothetical protein POPTR_1776s00200g [Populus trichocarpa]	1.48963	6.59744e-08	up	Potri.T012700	AT5G25610	RD22	Response to abiotic stimulus
Pop_G06G053856	PREDICTED: NADPH--cytochrome P450 reductase-like [Populus euphratica]	2.18608	3.41524e-07	up	Potri.006G167200	AT4G30210	ATR2	Others
Pop_A06G064778	PREDICTED: NADPH--cytochrome P450 reductase-like [Populus euphratica]	2.10599	2.0553e-05	up	Potri.006G167200	AT4G30210	ATR2	Others
Pop_A02G012107	hypothetical protein POPTR_002G144900v3 [Populus trichocarpa]	3.62933	1.38293e-06	up	Potri.002G144900	AT3G60670	PLATZ10	Response to biotic stimulus
Pop_A02G005053	multi-copper oxidase type 1 family protein [Populus trichocarpa]	-1.69422	2.59228e-06	down	Potri.002G013700	AT1G76160	SKS5	Response to biotic stimulus
Pop_A01G024390	hypothetical protein POPTR_001G387900v3 [Populus trichocarpa]	2.15547	3.14179e-06	up	Potri.001G387900	-	Potri.001G387900	Others
Pop_A01G015601	hypothetical protein POPTR_0001s39630g [Populus trichocarpa]	5.42906	0.000275178	up	Potri.001G387900	-	Potri.001G387900	Others
Pop_UnG088786	serine carboxypeptidase S10 family protein [Populus trichocarpa]	-1.05584	3.19873e-06	down	Potri.010G220100	AT3G07990	SCPL27	Others
Pop_G03G013451	-	-1.14766	5.35065e-06	down	Potri.003G082300	-	Potri.003G082300	Others
Pop_A03G050494	hypothetical protein POPTR_003G117500v3 [Populus trichocarpa]	-1.16518	6.98373e-06	down	Potri.003G117500	-	Potri.003G117500	Others
Pop_G03G078136	hypothetical protein POPTR_003G117500v3 [Populus trichocarpa]	-1.29019	0.00159976	down	Potri.003G117500	-	Potri.003G117500	Others
Pop_G18G033724	PREDICTED: zinc transporter 4, chloroplastic-like [Populus euphratica]	1.1018	2.37679e-05	up	Potri.018G053300	AT1G10970	ZIP4	Others
Pop_A18G013252	PREDICTED: zinc transporter 4, chloroplastic-like [Populus euphratica]	1.0849	0.0001983	up	Potri.018G053300	AT1G10970	ZIP4	Others
Pop_A01G059952	PREDICTED: armadillo repeat-containing kinesin-like protein 3 isoform X1 [Populus euphratica]	-1.20162	2.40689e-05	down	Potri.001G115100	AT1G12430	ARK3	Others
Pop_G02G024278	hypothetical protein POPTR_0002s17930g [Populus trichocarpa]	-1.58821	4.36255e-05	down	Potri.002G178500	AT4G00820	IQD17	Others
Pop_A02G012448	hypothetical protein POPTR_0002s17930g [Populus trichocarpa]	-1.28575	0.000313897	down	Potri.002G178500	AT4G00820	IQD17	Others
Pop_A18G018928	cinnamoyl-CoA hydratase-dehydrogenase [Populus davidiana]	1.10604	5.18078e-05	up	Potri.018G082900	AT4G29010	AIM1	Others
Pop_G14G089113	1-aminocyclopropane-1-carboxylate oxidase family protein [Populus trichocarpa]	1.3106	5.5876e-05	up	Potri.014G159000	AT1G05010	ACO4	Response to biotic stimulus
Pop_A08G046096	PREDICTED: inactive beta-amylase 9-like [Populus euphratica]	1.19809	6.06739e-05	up	Potri.008G204200	AT5G18670	BMY3	Response to abiotic stimulus
Pop_G08G087142	PREDICTED: inactive beta-amylase 9-like [Populus euphratica]	1.452	8.96757e-05	up	Potri.008G204200	AT5G18670	BMY3	Response to abiotic stimulus
Pop_A02G024045	hypothetical protein POPTR_0002s23990g [Populus trichocarpa]	-1.34193	6.31503e-05	down	Potri.002G238800	-	Potri.002G238800	Others
Pop_G02G015885	-	-1.77372	0.000203281	down	Potri.002G238800	-	Potri.002G238800	Others
Pop_A14G029867	MYB domain protein-like [Populus tomentosa]	1.61132	9.81324e-05	up	Potri.014G022500	AT4G37260	MYB73	Response to abiotic stimulus
Pop_G14G044143	MYB domain protein-like [Populus tomentosa]	1.3417	0.000598009	up	Potri.014G022500	AT4G37260	MYB73	Response to abiotic stimulus
Pop_A14G045370	mitochondrial transcription termination factor family protein [Populus trichocarpa]	-1.00809	9.84145e-05	down	Potri.014G137400	AT4G02990	BSM	Others
Pop_A13G082627	PREDICTED: probable serine/threonine-protein kinase GCN2 [Populus euphratica]	-1.03249	0.000115615	down	Potri.013G110100	AT3G16000	MFP1	Others
Pop_A17G020625	hypothetical protein POPTR_017G086200v3 [Populus trichocarpa]	2.10793	0.000170783	up	Potri.017G086200	AT5G61430	NAC5	Others
Pop_G17G067031	hypothetical protein POPTR_017G086200v3 [Populus trichocarpa]	2.03544	0.000502286	up	Potri.017G086200	AT5G61430	NAC5	Others
Pop_G02G015974	hypothetical protein POPTR_0002s23210g [Populus trichocarpa]	-2.56563	0.000179202	down	Potri.002G231400	-	Potri.002G231400	Others
Pop_A16G028676	PREDICTED: UPF0503 protein At3g09070, chloroplastic-like [Populus euphratica]	-1.15818	0.000199871	down	Potri.016G111400	AT3G09070	OPS	Others
Pop_A15G084497	hypothetical protein POPTR_015G122700v3 [Populus trichocarpa]	-1.59553	0.000254969	down	Potri.015G122700	AT3G54950	PLP7	Response to biotic stimulus
Pop_G05G072225	hypothetical protein POPTR_005G039500v3 [Populus trichocarpa]	2.09901	0.000303025	up	Potri.005G039500	-	Potri.005G039500	Others
Pop_A01G074757	PREDICTED: vacuolar-sorting receptor 6-like [Populus euphratica]	1.96573	0.000340276	up	Potri.001G075600	AT1G30900	VSR6	Others
Pop_G01G075753	hypothetical protein POPTR_001G039200v3 [Populus trichocarpa]	5.26835	0.000383484	up	Potri.001G039200	AT1G16260	WAKL8	Response to biotic stimulus
Pop_A05G001979	PREDICTED: putative HVA22-like protein g [Populus euphratica]	-1.133	0.000424538	down	Potri.005G237900	-	Potri.005G237900
Pop_G01G075763	hypothetical protein POPTR_T166600v3 [Populus trichocarpa]	2.1218	0.000425676	up	Potri.T166600	AT1G16260	WAKL8	Response to biotic stimulus
Pop_A05G002138	hypothetical protein POPTR_0005s23240g [Populus trichocarpa]	-1.13833	0.000449929	down	Potri.005G210800	-	Potri.005G210800	Others
Pop_A10G046947	hypothetical protein POPTR_010G205100v3 [Populus trichocarpa]	-1.53379	0.000510757	down	Potri.010G205100	-	Potri.010G205100	Others
Pop_A05G057049	unknown [Populus trichocarpa x Populus deltoides]	1.37451	0.000696383	up	Potri.005G259000	AT1G21000	PLATZ1	Response to abiotic,biotic stimulus
Pop_A08G063390	protease inhibitor/seed storage/lipid transfer family protein [Populus trichocarpa]	-2.18303	0.000775215	down	Potri.008G061800	-	Potri.008G061800	Response to biotic stimulus
Pop_G14G044091	hypothetical protein [Populus tomentosa]	-1.72437	0.000850762	down	Potri.014G017600	AT5G01075	TWS1	Others
Pop_A04G030854	hypothetical protein POPTR_0004s05920g [Populus trichocarpa]	2.35358	0.00102694	up	Potri.004G060900	AT1G29280	WRKY65	Others
Pop_G02G024315	60S ribosomal protein L18 [Populus trichocarpa]	-5.57787	0.0010402	down	Potri.002G202800	AT3G05590	EL18Y	Others
Pop_G14G044983	PREDICTED: uncharacterized protein LOC105107600 [Populus euphratica]	-1.11968	0.00112797	down	Potri.014G015000	-	Potri.014G015000	Others
Pop_G08G058324	hypothetical protein POPTR_0008s10800g [Populus trichocarpa]	-1.25109	0.00156013	down	Potri.008G108600	AT3G58650	TRM7	Others
Pop_G03G050618	cytochrome P450 family protein [Populus trichocarpa]	-1.21286	0.00165517	down	Potri.003G129100	AT1G63710	CYP86A7	Response to abiotic stimulus

## Sheet: Table S4
Table S4. Genes involved in cutin, suberin, and wax biosynthesis
Gene_id	Gene description	Log2FC(PtrC2H2.2-6/WT)	Pvalue	Regulate	Best blast Populus trichocarpa	Best blast Arabidopsis thaliana	Name
Pop_A14G045617	hypothetical protein POPTR_014G180300v3 [Populus trichocarpa]	-1.28708	0.00103293	down	Potri.014G180300	AT1G02205	CER1
Pop_G14G088988	hypothetical protein POPTR_014G180300v3 [Populus trichocarpa]	-1.73588	0.00012191	down	Potri.014G180300	AT1G02205	CER1
Pop_A03G049801	hypothetical protein POPTR_003G039000v3 [Populus trichocarpa]	-1.60499	9.58387e-05	down	Potri.003G039000	AT1G72970	EDA17
Pop_G10G027112	cytochrome P450 family protein [Populus trichocarpa]	-2.91015	0.00121273	down	Potri.010G050100	AT1G24540	CYP86C1
Pop_G14G023567	cytochrome P450 family protein [Populus trichocarpa]	-1.63491	2.54581e-09	down	Potri.014G085800	AT2G45970	CYP86A8
Pop_G03G050618	cytochrome P450 family protein [Populus trichocarpa]	-1.21286	0.00165517	down	Potri.003G129100	AT1G63710	CYP86A7
Pop_A14G044766	cytochrome P450 family protein [Populus trichocarpa]	-1.4291	1.55115e-06	down	Potri.014G085800	AT2G45970	CYP86A8

## Sheet: Table S5
Table S5. All RT-qPCR primer sequences used
Name	Forward primers (5’-3’)	Reverse primers (5’-3’)
Primers were used for ChIP
Chip-PtrCYP86A7	GCAGATCCGGACCAGAGTTA	TGGAAGGTAGGGCATGAAGG
Chip-PtrCYP86A8	TCAAAGCCTCAACGACCTCT	AAGAGAAGGAGAGGAGGGGT
Chip-PtrRD22	ACAGTCTTTCTCGGGTTCCAAC	GATTCAAAGCCTGTTAAGGCAAC
Chip-PtrEXL5	GCCTATGATGTGAGAGAACGGC	CTCCTAGTGGTTACTTACGGTCTC
Primers were used for RT-PCR
PtrCYP86A7-RT	CAAGCCGGTCGATCTTCAAG	TTCTGGCAAAATGAAGCGCT
PtrCYP86A8-RT	GCTGGTTCTTTTGGCTCCTC	GGCTCGTCAACCCATTTTGT
PtrActin2-RT	CCCATTGAGCACGGTATTGT	TACGACCACTGGCATACAGG
PtrC2H2.2-6-RT	GCAACCCCATCGTTTCAGTT	GCATGACAAGACAGAGAGCG
Primers were used for PCR
35S-F	GACGCACAATCCCACTATCC
RTM-R		TCTATCTGCTGGGTCCAAATC
PtrC2H2.2-6	ATGGCACTAGAAGCCTT	CTACTGAGCTTGAGAAAC
PtrC2H2.2-6(fragment)-RNAi	CAAGTGTTCCGTATGC	ACCTCCTATGATGCCTTC
PEGX5X-1-PtrC2H2.2-6-HA	GAAGGTCGTGGGATCCCCATGGCACTAGAAGCCT	GGCCGCTCGAGTCGACTCAAGCGTAGTCTGGGACGTCGTATGGGTACTGAGCTTGAGAA
PET32a-PtrPPK1	GCCCGGATCCGAATTCATGCCTGAGCTCAGGAAG	GGTGGTGGTGCTCGAGAGAAACAGTCCTCCCATA
62SK-PtrC2H2.2-6	GATCCCCCGGGCTGCAGATGGCACTAGAAGCC	CCGAATTGGTACCCTACTGAGCTTGAGAAACT
Super-PtrC2H2.2-6	CACCAAATCGACTCTAGAATGGCACTAGAAGCC	TGCTCACCATGGTACCCTGAGCTTGAGAAACT
Super-PtrPPK1	CACCAAATCGACTCTAGAATGCCTGAGCTCAGGAAG	CTTGCTCACCATGGTACCAGAAACAGTCCTCCCATA
Super-PtrCYP86A7	CACCAAATCGACTCTAGAATGTTCAAGTTGTTTGAG	CTTGCTCACCATGGTACCAGAAACAGGAGTGGTCGA
Super-PtrCYP86A8	TCGATACACCAAATCGACTCTAGAATGGATATGTCTACAGCT	CTTGCTCACCATGGTACCAACAACCCCAACCACCGC
P0800-PtrCYP86A7	actatagggcgaattgggtaccGGGGAAGAAGAAAT	tagtggatcccccgggctgcagTGACGTTTGAAAATAA
P0800-PtrCYP86A8	actatagggcgaattgggtaccAAGGACCGAGACTA	tagtggatcccccgggctgcagAAATGGGCGATTGTATAA
YCE-PtrC2H2.2-6	GAGAACACGGGGGACTCTAGAATGGCACTAGAAGCC	ATCGTATGGGTACATCCCGGGCTGAGCTTGAGAAAC
YNE-PtrC2H2.2-6	GAGAACACGGGGGACTCTAGAATGGCACTAGAAGCTTTGAACT	CAACTTTTGCTCCATCCCGGGCTGAGCTTGAGAAACTTC
YCE-PtrPPK1	GAGAACACGGGGGACTCTAGAATGCCTGAGCTCAGG	ATCGTATGGGTACATCCCGGGAGAAACAGTCCTCCC
YNE-PtrPPK1	GAGAACACGGGGGACTCTAGAATGCCTGAGCTCAGG	CAACTTTTGCTCCATCCCGGGAGAAACAGTCCTCCC
Primers were used for Y2H-seq
ADPC	CCATACGACGTACCAGAT	CTACGATTCATCTGCAGCT

## Sheet: Table S6
Table S6. Expression of PtrC2H2.2 and its interacting proteins under drought stress in poplar
Gene	Control	Short drought	Long drought
PtrC2H2-2-6	4.97	4.47333	5.06333
PPK1	6.06667	5.60667	6.36333
AIT1	0	0	0
MED10B	4.06667	4.26333	4.07
EIN3	7.41333	6.90667	7.33333
ASK2	8.94667	8.94	8.76
Potri.006G050400	1.79	1.11	6.78333
PAI1	3.09333	3.73	3.41333
GATA15	3.69667	3.39333	3.97667
PIP2;4	0.203333	0.236667	0.08
Potri.009G028800	1.15	1.62667	2.58667
Potri.010G142800	3.6	1.67	4.26333
OTU2	5.84	5.92333	6.15
Potri.012G144600	4.15	4.68333	5.34333
SOS3	2.22667	2.45667	1.86333

## Sheet: Table S7
Table S7. KEGG enrichment analysis statistic table
Number	Pathway ID	Description	Database	Ratio_in_study	Ratio_in_pop	Rich factor	Pvalue	Padjust	First Category	Second Category	Gene_ids
33	map00940	Phenylpropanoid biosynthesis	KEGG PATHWAY	33/ 492	495/ 26268	0.0666667	3.83261e-10	3.79429e-08	Metabolism	Biosynthesis of other secondary metabolites	Pop_A02G005094|Pop_A16G089950|Pop_G16G060832|Pop_A15G076503|Pop_G05G008406|Pop_G13G072693|Pop_A06G085807|Pop_A07G036461|Pop_A07G036463|Pop_G13G071450|Pop_A02G004998|Pop_G01G067563|Pop_A07G011964|Pop_G10G047238|Pop_A05G073207|Pop_G19G000517|Pop_A12G067093|Pop_G18G078343|Pop_A01G010181|Pop_A13G010041|Pop_G08G057581|Pop_A06G062350|Pop_G01G081995|Pop_G06G051426|Pop_A16G091238|Pop_G09G077377|Pop_A08G0…
17	map00592	alpha-Linolenic acid metabolism	KEGG PATHWAY	17/ 492	147/ 26268	0.115646	2.61704e-09	1.29544e-07	Metabolism	Lipid metabolism	Pop_A01G029668|Pop_A01G003948|Pop_UnG080083|Pop_A13G032363|Pop_G14G089084|Pop_A05G002097|Pop_G01G074587|Pop_A01G079918|Pop_G01G081166|Pop_A02G066199|Pop_A02G031310|Pop_A01G029677|Pop_G14G044304|Pop_G01G004717|Pop_A18G018928|Pop_G12G035088|Pop_G05G057405
15	map00071	Fatty acid degradation	KEGG PATHWAY	15/ 492	141/ 26268	0.106383	6.99849e-08	2.3095e-06	Metabolism	Lipid metabolism	Pop_A10G001264|Pop_A01G003948|Pop_UnG080083|Pop_G01G081906|Pop_A01G079918|Pop_G01G074587|Pop_G14G088862|Pop_A13G032363|Pop_G09G077207|Pop_A02G031310|Pop_A14G090720|Pop_G01G004717|Pop_A18G018928|Pop_G10G022921|Pop_A09G026571
10	map00905	Brassinosteroid biosynthesis	KEGG PATHWAY	10/ 492	66/ 26268	0.151515	4.00312e-07	9.90772e-06	Metabolism	Metabolism of terpenoids and polyketides	Pop_G10G048098|Pop_G18G033744|Pop_A17G020481|Pop_G10G048097|Pop_A01G003818|Pop_G17G021095|Pop_G03G010489|Pop_A18G013272|Pop_G01G004884|Pop_A03G049947
9	map01040	Biosynthesis of unsaturated fatty acids	KEGG PATHWAY	9/ 492	81/ 26268	0.111111	2.08303e-05	0.000412441	Metabolism	Lipid metabolism	Pop_A01G003948|Pop_G01G074587|Pop_G10G007109|Pop_A01G079918|Pop_A13G032363|Pop_A02G031310|Pop_G01G004717|Pop_A10G069526|Pop_G10G048680
11	map00400	Phenylalanine, tyrosine and tryptophan biosynthesis	KEGG PATHWAY	11/ 492	130/ 26268	0.0846154	3.49191e-05	0.000576165	Metabolism	Amino acid metabolism	Pop_A05G055956|Pop_A10G001299|Pop_A02G088613|Pop_G02G065892|Pop_G05G017709|Pop_G17G031467|Pop_G17G067002|Pop_G09G051140|Pop_G10G007725|Pop_G13G070880|Pop_G05G068920
15	map04146	Peroxisome	KEGG PATHWAY	15/ 492	250/ 26268	0.06	8.28868e-05	0.00117226	Cellular Processes	Transport and catabolism	Pop_A17G034481|Pop_A01G003948|Pop_A06G053349|Pop_G01G074587|Pop_G10G047503|Pop_A01G079918|Pop_A13G032363|Pop_A10G047358|Pop_G09G077207|Pop_G01G004717|Pop_G06G035507|Pop_A10G069494|Pop_A02G031310|Pop_G05G008799|Pop_A09G026571
8	map00073	Cutin, suberine and wax biosynthesis	KEGG PATHWAY	8/ 492	100/ 26268	0.08	0.000590841	0.00731166	Metabolism	Lipid metabolism	Pop_G14G088988|Pop_A03G049801|Pop_G14G023567|Pop_A14G045617|Pop_A14G044766|Pop_G03G050618|Pop_G10G048614|Pop_G10G027112
13	map00480	Glutathione metabolism	KEGG PATHWAY	13/ 492	261/ 26268	0.0498084	0.00138389	0.0152228	Metabolism	Metabolism of other amino acids	Pop_G16G060751|Pop_G16G060750|Pop_A17G034481|Pop_G10G047503|Pop_G03G055730|Pop_UnG041006|Pop_A03G019885|Pop_G17G021045|Pop_A10G069494|Pop_G12G050725|Pop_A17G011762|Pop_A10G047716|Pop_G05G073582
8	map00280	Valine, leucine and isoleucine degradation	KEGG PATHWAY	8/ 492	137/ 26268	0.0583942	0.00436836	0.0393152	Metabolism	Amino acid metabolism	Pop_A10G001264|Pop_G03G077906|Pop_A02G066356|Pop_A01G079918|Pop_G01G074587|Pop_G14G088862|Pop_A02G031310|Pop_G10G022921
8	map00360	Phenylalanine metabolism	KEGG PATHWAY	8/ 492	135/ 26268	0.0592593	0.00399768	0.039577	Metabolism	Amino acid metabolism	Pop_G06G051426|Pop_G16G060832|Pop_A16G091238|Pop_A08G002346|Pop_G01G004366|Pop_G08G057581|Pop_G17G031467|Pop_A06G085807
8	map00941	Flavonoid biosynthesis	KEGG PATHWAY	8/ 492	150/ 26268	0.0533333	0.00746064	0.0615503	Metabolism	Biosynthesis of other secondary metabolites	Pop_A02G005094|Pop_G19G000517|Pop_A06G062350|Pop_G05G017735|Pop_G05G017734|Pop_G05G057295|Pop_A05G001883|Pop_G10G048614
24	map04075	Plant hormone signal transduction	KEGG PATHWAY	24/ 492	758/ 26268	0.0316623	0.00920088	0.0700682	Environmental Information Processing	Signal transduction	Pop_G02G031040|Pop_A01G029665|Pop_G06G014282|Pop_G01G016637|Pop_A14G029875|Pop_A05G001751|Pop_G14G078028|Pop_UnG070572|Pop_A01G005880|Pop_G05G072214|Pop_A04G059310|Pop_G01G067358|Pop_G10G000220|Pop_G14G045139|Pop_G10G027229|Pop_G16G025513|Pop_A06G061894|Pop_A14G000831|Pop_G13G070867|Pop_G14G044150|Pop_A10G048432|Pop_A18G018794|Pop_A04G028301|Pop_A14G044875
9	map00630	Glyoxylate and dicarboxylate metabolism	KEGG PATHWAY	9/ 492	221/ 26268	0.040724	0.0240384	0.158654	Metabolism	Carbohydrate metabolism	Pop_A14G045648|Pop_A01G059660|Pop_G14G088862|Pop_G14G089139|Pop_G04G011011|Pop_G14G000613|Pop_A05G073429|Pop_G05G008799|Pop_A14G045388
6	map03410	Base excision repair	KEGG PATHWAY	6/ 492	117/ 26268	0.0512821	0.0229779	0.162486	Genetic Information Processing	Replication and repair	Pop_A07G062811|Pop_G01G002791|Pop_A14G044563|Pop_A15G017117|Pop_G08G058382|Pop_A08G063599
7	map00900	Terpenoid backbone biosynthesis	KEGG PATHWAY	7/ 492	160/ 26268	0.04375	0.0314798	0.183324	Metabolism	Metabolism of terpenoids and polyketides	Pop_G03G077906|Pop_A04G070638|Pop_A10G046603|Pop_G14G088862|Pop_A07G022487|Pop_G09G014202|Pop_A07G011920
2	map00072	Synthesis and degradation of ketone bodies	KEGG PATHWAY	2/ 492	15/ 26268	0.133333	0.0312901	0.193608	Metabolism	Lipid metabolism	Pop_G03G077906|Pop_G14G088862
11	map00270	Cysteine and methionine metabolism	KEGG PATHWAY	11/ 492	314/ 26268	0.0350318	0.0355143	0.195329	Metabolism	Amino acid metabolism	Pop_A04G018447|Pop_A02G066356|Pop_G09G077369|Pop_G14G089113|Pop_G03G055606|Pop_G17G031467|Pop_G12G050725|Pop_G04G011011|Pop_A01G015570|Pop_G04G023390|Pop_A10G069391
7	map00240	Pyrimidine metabolism	KEGG PATHWAY	7/ 492	176/ 26268	0.0397727	0.0484601	0.252503	Metabolism	Nucleotide metabolism	Pop_A01G074731|Pop_G01G002810|Pop_G03G013947|Pop_A12G068087|Pop_A03G020127|Pop_G12G008937|Pop_G05G073582
5	map00061	Fatty acid biosynthesis	KEGG PATHWAY	5/ 492	112/ 26268	0.0446429	0.0597213	0.281543	Metabolism	Lipid metabolism	Pop_G09G077207|Pop_A09G026571|Pop_G13G071336|Pop_A10G069526|Pop_G10G048680
13	map00500	Starch and sucrose metabolism	KEGG PATHWAY	13/ 492	424/ 26268	0.0306604	0.0577151	0.28569	Metabolism	Carbohydrate metabolism	Pop_A02G005046|Pop_A01G059817|Pop_G02G024325|Pop_G02G064969|Pop_A10G069522|Pop_G08G064161|Pop_A02G012681|Pop_G01G024722|Pop_G02G005719|Pop_G06G003553|Pop_G10G047238|Pop_A01G025091|Pop_G04G023249
6	map00020	Citrate cycle (TCA cycle)	KEGG PATHWAY	6/ 492	154/ 26268	0.038961	0.0702789	0.302505	Metabolism	Carbohydrate metabolism	Pop_A17G034481|Pop_A14G045648|Pop_G10G047503|Pop_A10G069494|Pop_G04G011011|Pop_G14G000613
8	map00561	Glycerolipid metabolism	KEGG PATHWAY	8/ 492	229/ 26268	0.0349345	0.0675236	0.303856	Metabolism	Lipid metabolism	Pop_G06G003293|Pop_G02G024126|Pop_G10G007331|Pop_G09G077185|Pop_G04G023449|Pop_A17G021133|Pop_A10G047192|Pop_A02G012582
5	map02010	ABC transporters	KEGG PATHWAY	5/ 492	130/ 26268	0.0384615	0.0978883	0.387638	Environmental Information Processing	Membrane transport	Pop_A02G086818|Pop_G02G065031|Pop_G01G024759|Pop_G14G051033|Pop_G12G050889
2	map00902	Monoterpenoid biosynthesis	KEGG PATHWAY	2/ 492	28/ 26268	0.0714286	0.0962037	0.39684	Metabolism	Metabolism of terpenoids and polyketides	Pop_A01G010181|Pop_G01G067563
4	map00945	Stilbenoid, diarylheptanoid and gingerol biosynthesis	KEGG PATHWAY	4/ 492	100/ 26268	0.04	0.118545	0.451384	Metabolism	Biosynthesis of other secondary metabolites	Pop_A02G005094|Pop_A06G062350|Pop_G19G000517|Pop_G10G048614
3	map00650	Butanoate metabolism	KEGG PATHWAY	3/ 492	69/ 26268	0.0434783	0.139364	0.511002	Metabolism	Carbohydrate metabolism	Pop_G03G077906|Pop_A10G069515|Pop_G14G088862
4	map00910	Nitrogen metabolism	KEGG PATHWAY	4/ 492	113/ 26268	0.0353982	0.16251	0.536283	Metabolism	Energy metabolism	Pop_G12G050855|Pop_A12G073931|Pop_G12G068240|Pop_A05G073429
4	map00640	Propanoate metabolism	KEGG PATHWAY	4/ 492	112/ 26268	0.0357143	0.158937	0.542578	Metabolism	Carbohydrate metabolism	Pop_G01G004717|Pop_A01G003948|Pop_G14G088862|Pop_A13G032363
4	map00062	Fatty acid elongation	KEGG PATHWAY	4/ 492	111/ 26268	0.036036	0.155394	0.549427	Metabolism	Lipid metabolism	Pop_G10G007109|Pop_A08G046170|Pop_G15G034092|Pop_A10G047245
5	map00380	Tryptophan metabolism	KEGG PATHWAY	5/ 492	161/ 26268	0.0310559	0.185245	0.555735	Metabolism	Amino acid metabolism	Pop_G04G023244|Pop_G14G088862|Pop_G05G008799|Pop_G07G060993|Pop_A04G018299
4	map00130	Ubiquinone and other terpenoid-quinone biosynthesis	KEGG PATHWAY	4/ 492	119/ 26268	0.0336134	0.184534	0.570902	Metabolism	Metabolism of cofactors and vitamins	Pop_A11G032600|Pop_A11G020297|Pop_G17G031467|Pop_A18G018804
2	map00591	Linoleic acid metabolism	KEGG PATHWAY	2/ 492	41/ 26268	0.0487805	0.17886	0.571197	Metabolism	Lipid metabolism	Pop_A01G029668|Pop_A01G029677
3	map00960	Tropane, piperidine and pyridine alkaloid biosynthesis	KEGG PATHWAY	3/ 492	82/ 26268	0.0365854	0.198885	0.579107	Metabolism	Biosynthesis of other secondary metabolites	Pop_G01G004366|Pop_G17G031467|Pop_G05G072225
2	map00290	Valine, leucine and isoleucine biosynthesis	KEGG PATHWAY	2/ 492	45/ 26268	0.0444444	0.206077	0.582903	Metabolism	Amino acid metabolism	Pop_A10G069515|Pop_A02G066356
1	map00944	Flavone and flavonol biosynthesis	KEGG PATHWAY	1/ 492	14/ 26268	0.0714286	0.23262	0.639705	Metabolism	Biosynthesis of other secondary metabolites	Pop_G06G053978
12	map04626	Plant-pathogen interaction	KEGG PATHWAY	12/ 492	522/ 26268	0.0229885	0.275478	0.66518	Organismal Systems	Environmental adaptation	Pop_G14G078051|Pop_A01G067177|Pop_A03G050261|Pop_A01G005880|Pop_G05G017733|Pop_A08G046170|Pop_A10G047245|Pop_G01G067358|Pop_G16G068883|Pop_A17G075214|Pop_G15G034092|Pop_G09G011703
2	map00908	Zeatin biosynthesis	KEGG PATHWAY	2/ 492	56/ 26268	0.0357143	0.282388	0.66563	Metabolism	Metabolism of terpenoids and polyketides	Pop_A12G073822|Pop_G08G082110
5	map00052	Galactose metabolism	KEGG PATHWAY	5/ 492	186/ 26268	0.0268817	0.270204	0.668756	Metabolism	Carbohydrate metabolism	Pop_G11G070347|Pop_UnG033221|Pop_G06G003553|Pop_G04G023449|Pop_G08G082156
4	map00460	Cyanoamino acid metabolism	KEGG PATHWAY	4/ 492	140/ 26268	0.0285714	0.267812	0.679831	Metabolism	Metabolism of other amino acids	Pop_G04G023249|Pop_A10G069522|Pop_A05G073429|Pop_G10G047238
4	map00410	beta-Alanine metabolism	KEGG PATHWAY	4/ 492	139/ 26268	0.028777	0.263684	0.705533	Metabolism	Metabolism of other amino acids	Pop_G01G004717|Pop_G01G004366|Pop_A13G032363|Pop_A01G003948
4	map00350	Tyrosine metabolism	KEGG PATHWAY	4/ 492	139/ 26268	0.028777	0.263684	0.705533	Metabolism	Amino acid metabolism	Pop_G01G004366|Pop_G01G081906|Pop_G17G031467|Pop_A14G090720
2	map00511	Other glycan degradation	KEGG PATHWAY	2/ 492	61/ 26268	0.0327869	0.317047	0.713355	Metabolism	Glycan biosynthesis and metabolism	Pop_G03G083759|Pop_G09G015137
2	map00760	Nicotinate and nicotinamide metabolism	KEGG PATHWAY	2/ 492	60/ 26268	0.0333333	0.310139	0.714042	Metabolism	Metabolism of cofactors and vitamins	Pop_G15G017377|Pop_A15G048944
1	map00660	C5-Branched dibasic acid metabolism	KEGG PATHWAY	1/ 492	21/ 26268	0.047619	0.327809	0.72118	Metabolism	Carbohydrate metabolism	Pop_A10G069515
9	map04016	MAPK signaling pathway - plant	KEGG PATHWAY	9/ 492	437/ 26268	0.020595	0.433695	0.76671	Environmental Information Processing	Signal transduction	Pop_A01G067177|Pop_A01G005880|Pop_G12G008937|Pop_G12G084682|Pop_A01G029665|Pop_A12G068087|Pop_G01G067358|Pop_G16G068883|Pop_G05G008799
2	map00600	Sphingolipid metabolism	KEGG PATHWAY	2/ 492	81/ 26268	0.0246914	0.449777	0.767722	Metabolism	Lipid metabolism	Pop_G04G023449|Pop_G03G083759
2	map00909	Sesquiterpenoid and triterpenoid biosynthesis	KEGG PATHWAY	2/ 492	68/ 26268	0.0294118	0.364847	0.768507	Metabolism	Metabolism of terpenoids and polyketides	Pop_A19G028565|Pop_G02G005651
4	map00030	Pentose phosphate pathway	KEGG PATHWAY	4/ 492	169/ 26268	0.0236686	0.390214	0.772623	Metabolism	Carbohydrate metabolism	Pop_G17G021045|Pop_G15G015208|Pop_A15G076632|Pop_A17G011762
9	map00520	Amino sugar and nucleotide sugar metabolism	KEGG PATHWAY	9/ 492	409/ 26268	0.0220049	0.359341	0.773365	Metabolism	Carbohydrate metabolism	Pop_A15G064464|Pop_A13G032520|Pop_G06G003286|Pop_A04G036033|Pop_A19G053194|Pop_G15G074242|Pop_G04G011058|Pop_A08G063744|Pop_G13G034774
1	map00966	Glucosinolate biosynthesis	KEGG PATHWAY	1/ 492	27/ 26268	0.037037	0.399962	0.776396	Metabolism	Biosynthesis of other secondary metabolites	Pop_A02G066356
6	map00040	Pentose and glucuronate interconversions	KEGG PATHWAY	6/ 492	286/ 26268	0.020979	0.447293	0.776878	Metabolism	Carbohydrate metabolism	Pop_G14G050988|Pop_A02G024045|Pop_G03G011242|Pop_G02G015885|Pop_A08G063744|Pop_A14G044028
2	map00950	Isoquinoline alkaloid biosynthesis	KEGG PATHWAY	2/ 492	71/ 26268	0.028169	0.384952	0.777759	Metabolism	Biosynthesis of other secondary metabolites	Pop_G01G004366|Pop_G17G031467
2	map00904	Diterpenoid biosynthesis	KEGG PATHWAY	2/ 492	76/ 26268	0.0263158	0.41782	0.780456	Metabolism	Metabolism of terpenoids and polyketides	Pop_G08G085973|Pop_A01G015643
2	map00770	Pantothenate and CoA biosynthesis	KEGG PATHWAY	2/ 492	75/ 26268	0.0266667	0.411316	0.783082	Metabolism	Metabolism of cofactors and vitamins	Pop_A10G069515|Pop_A02G066356
3	map00906	Carotenoid biosynthesis	KEGG PATHWAY	3/ 492	118/ 26268	0.0254237	0.380648	0.785087	Metabolism	Metabolism of terpenoids and polyketides	Pop_G02G005722|Pop_A02G066143|Pop_G09G014080
4	map00260	Glycine, serine and threonine metabolism	KEGG PATHWAY	4/ 492	190/ 26268	0.0210526	0.477532	0.787928	Metabolism	Amino acid metabolism	Pop_G01G004366|Pop_G06G035507|Pop_G09G077369|Pop_G01G004449
1	map00603	Glycosphingolipid biosynthesis - globo and isoglobo series	KEGG PATHWAY	1/ 492	30/ 26268	0.0333333	0.433085	0.793989	Metabolism	Glycan biosynthesis and metabolism	Pop_G04G023449
1	map00965	Betalain biosynthesis	KEGG PATHWAY	1/ 492	30/ 26268	0.0333333	0.433085	0.793989	Metabolism	Biosynthesis of other secondary metabolites	Pop_A04G030656
1	map00430	Taurine and hypotaurine metabolism	KEGG PATHWAY	1/ 492	34/ 26268	0.0294118	0.474428	0.796074	Metabolism	Metabolism of other amino acids	Pop_G13G071375
5	map00620	Pyruvate metabolism	KEGG PATHWAY	5/ 492	254/ 26268	0.019685	0.517941	0.840594	Metabolism	Carbohydrate metabolism	Pop_G04G011011|Pop_A08G006979|Pop_A17G034471|Pop_G14G088862|Pop_G18G080222
4	map00710	Carbon fixation in photosynthetic organisms	KEGG PATHWAY	4/ 492	204/ 26268	0.0196078	0.533011	0.851099	Metabolism	Energy metabolism	Pop_G04G011011|Pop_A10G047508|Pop_G10G027172|Pop_G18G080222
3	map03030	DNA replication	KEGG PATHWAY	3/ 492	155/ 26268	0.0193548	0.557351	0.862153	Genetic Information Processing	Replication and repair	Pop_G18G018609|Pop_G15G049171|Pop_A01G074897
2	map00100	Steroid biosynthesis	KEGG PATHWAY	2/ 492	98/ 26268	0.0204082	0.550419	0.864944	Metabolism	Lipid metabolism	Pop_A19G028565|Pop_G02G005651
2	map00310	Lysine degradation	KEGG PATHWAY	2/ 492	110/ 26268	0.0181818	0.61328	0.867353	Metabolism	Amino acid metabolism	Pop_G06G035507|Pop_G14G088862
4	map04145	Phagosome	KEGG PATHWAY	4/ 492	234/ 26268	0.017094	0.640921	0.869195	Cellular Processes	Transport and catabolism	Pop_A01G059674|Pop_G02G065028|Pop_G03G050595|Pop_G12G084622
1	map00450	Selenocompound metabolism	KEGG PATHWAY	1/ 492	53/ 26268	0.0188679	0.633262	0.870735	Metabolism	Metabolism of other amino acids	Pop_G03G055606
1	map04933	AGE-RAGE signaling pathway in diabetic complications	KEGG PATHWAY	1/ 492	52/ 26268	0.0192308	0.626248	0.873219	Human Diseases	Endocrine and metabolic disease	Pop_G02G065028
3	map00860	Porphyrin and chlorophyll metabolism	KEGG PATHWAY	3/ 492	159/ 26268	0.0188679	0.574631	0.875207	Metabolism	Metabolism of cofactors and vitamins	Pop_G04G059158|Pop_G03G077947|Pop_G05G008301
1	map00780	Biotin metabolism	KEGG PATHWAY	1/ 492	50/ 26268	0.02	0.611815	0.877822	Metabolism	Metabolism of cofactors and vitamins	Pop_G13G071336
1	map00531	Glycosaminoglycan degradation	KEGG PATHWAY	1/ 492	48/ 26268	0.0208333	0.596826	0.881877	Metabolism	Glycan biosynthesis and metabolism	Pop_G18G019086
1	map00590	Arachidonic acid metabolism	KEGG PATHWAY	1/ 492	47/ 26268	0.0212766	0.589117	0.883675	Metabolism	Lipid metabolism	Pop_UnG041006
5	map00230	Purine metabolism	KEGG PATHWAY	5/ 492	281/ 26268	0.0177936	0.607502	0.884452	Metabolism	Nucleotide metabolism	Pop_A08G006979|Pop_G05G073582|Pop_A12G068087|Pop_A11G032674|Pop_G12G008937
6	map00010	Glycolysis / Gluconeogenesis	KEGG PATHWAY	6/ 492	369/ 26268	0.0162602	0.691964	0.925735	Metabolism	Carbohydrate metabolism	Pop_UnG033221|Pop_A14G090720|Pop_A10G047508|Pop_G10G027172|Pop_G01G081906|Pop_A08G006979
4	map00564	Glycerophospholipid metabolism	KEGG PATHWAY	4/ 492	271/ 26268	0.0147601	0.749586	0.963754	Metabolism	Lipid metabolism	Pop_G09G077185|Pop_A16G030751|Pop_A02G012582|Pop_G02G024126
2	map00053	Ascorbate and aldarate metabolism	KEGG PATHWAY	2/ 492	138/ 26268	0.0144928	0.733379	0.96806	Metabolism	Carbohydrate metabolism	Pop_A01G054550|Pop_A08G063744
1	map00730	Thiamine metabolism	KEGG PATHWAY	1/ 492	73/ 26268	0.0136986	0.748967	0.975628	Metabolism	Metabolism of cofactors and vitamins	Pop_A07G011920
2	map00250	Alanine, aspartate and glutamate metabolism	KEGG PATHWAY	2/ 492	157/ 26268	0.0127389	0.795543	0.984485	Metabolism	Amino acid metabolism	Pop_A12G073931|Pop_G12G050855
2	map03440	Homologous recombination	KEGG PATHWAY	2/ 492	152/ 26268	0.0131579	0.780554	0.990703	Genetic Information Processing	Replication and repair	Pop_A02G012630|Pop_G15G049171
1	map00920	Sulfur metabolism	KEGG PATHWAY	1/ 492	83/ 26268	0.0120482	0.792332	0.992922	Metabolism	Energy metabolism	Pop_A01G015570
2	map03010	Ribosome	KEGG PATHWAY	2/ 492	837/ 26268	0.00238949	0.999998	0.999998	Genetic Information Processing	Translation	Pop_G02G024315|Pop_A02G023857
2	map00330	Arginine and proline metabolism	KEGG PATHWAY	2/ 492	166/ 26268	0.0120482	0.820255	1	Metabolism	Amino acid metabolism	Pop_A04G026345|Pop_G12G050725
1	map00513	Various types of N-glycan biosynthesis	KEGG PATHWAY	1/ 492	99/ 26268	0.010101	0.846705	1	Metabolism	Glycan biosynthesis and metabolism	Pop_G01G002281
2	map00051	Fructose and mannose metabolism	KEGG PATHWAY	2/ 492	179/ 26268	0.0111732	0.851229	1	Metabolism	Carbohydrate metabolism	Pop_G05G017803|Pop_A05G073089
4	map00190	Oxidative phosphorylation	KEGG PATHWAY	4/ 492	328/ 26268	0.0121951	0.865224	1	Metabolism	Energy metabolism	Pop_A06G063029|Pop_G11G077768|Pop_G06G035489|Pop_G18G080194
1	map04130	SNARE interactions in vesicular transport	KEGG PATHWAY	1/ 492	109/ 26268	0.00917431	0.87321	1	Genetic Information Processing	Folding, sorting and degradation	Pop_G12G084622
1	map03430	Mismatch repair	KEGG PATHWAY	1/ 492	118/ 26268	0.00847458	0.893129	1	Genetic Information Processing	Replication and repair	Pop_G15G049171
2	map00562	Inositol phosphate metabolism	KEGG PATHWAY	2/ 492	213/ 26268	0.00938967	0.910607	1	Metabolism	Carbohydrate metabolism	Pop_G07G061000|Pop_A07G006464
1	map00510	N-Glycan biosynthesis	KEGG PATHWAY	1/ 492	130/ 26268	0.00769231	0.914915	1	Metabolism	Glycan biosynthesis and metabolism	Pop_G01G002281
6	map04144	Endocytosis	KEGG PATHWAY	6/ 492	507/ 26268	0.0118343	0.915408	1	Cellular Processes	Transport and catabolism	Pop_G14G077977|Pop_G04G066763|Pop_A14G044948|Pop_A04G026298|Pop_G10G027264|Pop_A03G019952
1	map03420	Nucleotide excision repair	KEGG PATHWAY	1/ 492	185/ 26268	0.00540541	0.970113	1	Genetic Information Processing	Replication and repair	Pop_G15G049171
3	map04120	Ubiquitin mediated proteolysis	KEGG PATHWAY	3/ 492	371/ 26268	0.00808625	0.97106	1	Genetic Information Processing	Folding, sorting and degradation	Pop_A06G085678|Pop_A05G072098|Pop_G06G051818
1	map03050	Proteasome	KEGG PATHWAY	1/ 492	194/ 26268	0.00515464	0.974821	1	Genetic Information Processing	Folding, sorting and degradation	Pop_G18G019052
1	map03008	Ribosome biogenesis in eukaryotes	KEGG PATHWAY	1/ 492	236/ 26268	0.00423729	0.988695	1	Genetic Information Processing	Translation	Pop_G19G052238
2	map03015	mRNA surveillance pathway	KEGG PATHWAY	2/ 492	352/ 26268	0.00568182	0.990392	1	Genetic Information Processing	Translation	Pop_A01G056924|Pop_A01G027329
1	map03018	RNA degradation	KEGG PATHWAY	1/ 492	315/ 26268	0.0031746	0.997502	1	Genetic Information Processing	Folding, sorting and degradation	Pop_A01G027329
3	map03040	Spliceosome	KEGG PATHWAY	3/ 492	582/ 26268	0.00515464	0.998874	1	Genetic Information Processing	Transcription	Pop_A02G026908|Pop_G05G017706|Pop_A03G019952
3	map04141	Protein processing in endoplasmic reticulum	KEGG PATHWAY	3/ 492	643/ 26268	0.00466563	0.999583	1	Genetic Information Processing	Folding, sorting and degradation	Pop_A05G072098|Pop_A03G019952|Pop_A13G082627
1	map03013	RNA transport	KEGG PATHWAY	1/ 492	484/ 26268	0.00206612	0.999903	1	Genetic Information Processing	Translation	Pop_A01G027329

## Sheet: Table S8
	Table S8. Summary of GC-MS data
		Z1-1	Z1-2	Z1-3	Z2-1	Z2-2	Z2-3	Z3-1	Z3-2	Z3-3	Z4-1	Z4-2	Z4-3
	Name	Content (μg/cm²)	Content (μg/cm²)	Content (μg/cm²)	Content (μg/cm²)	Content (μg/cm²)	Content (μg/cm²)	Content (μg/cm²)	Content (μg/cm²)	Content (μg/cm²)	Content (μg/cm²)	Content (μg/cm²)	Content (μg/cm²)
C21 alkane	Heneicosane	0.1469	0.1422	0.1445	0.1437	0.1411	0.1422	0.158	0.1425	0.1445	0.1314	0.1334	0.1329
C25 alkane	Pentacosane	0.1334	0.1343	0.1344	0.1306	0.1288	0.1305	0.1409	0.1416	0.1445	0.128	0.1302	0.1282
C25 alkane	2-Methyltetracosane	0.1407	0.1412	0.1424	0.147	0.1457	0.1462	0.1508	0.1528	0.152	0.1485	0.1499	0.1482
C27 alkane	Heptacosane	0.1782	0.1773	0.1822	0.1869	0.1895	0.1889	0.1692	0.1658	0.1729	0.1578	0.1586	0.1593
C29 alkane	Nonacosane	0.2035	0.2018	0.1988	0.1824	0.1794	0.1789	0.4007	0.4217	0.4467	0.305	0.2866	0.2995
C29 alkane	Octacosane, 2-methyl-	0.1349	0.1343	0.1978	0.1445	0.1476	0.1496	0.1475	0.1463	0.1454	0.1432	0.1449	0.1438
C31 alkane	Hentriacontane	0.1819	0.1918	0.2044	0.2	0.2033	0.1979	0.1884	0.1865	0.1907	0.1721	0.174	0.1733
C20 alcohol	Phytol	0.1896	0.1907	0.205	0.2399	0.2539	0.2597	0.1755	0.1819	0.1513	0.1981	0.1995	0.1965
C20 alcohol	1,6,10,14-Hexadecatetraen-3-ol, 3,7,11,15-tetramethyl-, (E,E)-	0.1774	0.1728	0.1811	0.2251	0.2189	0.2096	0.1712	0.1671	0.1734	0.1663	0.1676	0.1658
C20 alcohol	3,7,11,15-Tetramethyl-2-hexadecen-1-ol	0.2246	0.2161	0.2275	0.2955	0.3086	0.3075	0.2364	0.2419	0.2389	0.2556	0.265	0.2543
C29 alcohol	Vitamin E	0.2389	0.2429	0.2525	0.2348	0.2396	0.2462	0.2201	0.2243	0.227	0.2011	0.2032	0.2024
C28 alcohol	Campesterol	0.1368	0.1376	0.1433	0.1652	0.1759	0.1744	0.159	0.1758	0.1874	0.1621	0.1604	0.1677
C28 alcohol	Ergosta-5,24(28)-dien-3-ol, (3.beta.)-	0.201	0.1936	0.2005	0.1843	0.1917	0.2086	0.2088	0.2179	0.2173	0.1692	0.1653	0.1625
C16 acid	n-Hexadecanoic acid	0.299	0.2992	0.3166	0.4142	0.4382	0.4454	0.3352	0.314	0.35	0.3758	0.3688	0.3649
C18 acid	9,12,15-Octadecatrienoic acid, (Z,Z,Z)-	0.2814	0.2802	0.3293	0.3545	0.3816	0.4011	0.2103	0.2147	0.223	0.2495	0.2531	0.2483
